# Supplementary material for: TGF‐β regulates the release of breast cancer cell‐derived extracellular vesicles and the sorting of their protein cargo by downregulating RAB27B expression
Source: J Extracell Vesicles. 2024 Dec 26;13(12):e70026. doi: 10.1002/jev2.70026 (PMC11669950; doi:10.1002/jev2.70026)
Supplement: Supplementary file 2 — Supporting Information [file JEV2-13-e70026-s001.xlsx]

## Sheet: TGFbeta vs con
GO cellular component	Homo sapiens - REFLIST (20592)	upload_1 (2083)	upload_1 (expected)	Fold Enrichment	P-value	FDR	GeneRatio
cytoplasm (GO:0005737)	12118	1535	1225.81	1.25	1.64e-41	3.26e-38	0.736918
intracellular anatomical structure (GO:0005622)	14879	1763	1505.1	1.17	1.44e-37	1.43e-34	0.846375
cellular anatomical entity (GO:0110165)	18588	2031	1880.28	1.08	2.45e-36	1.62e-33	0.975036
cellular_component (GO:0005575)	18740	2038	1895.66	1.08	2.86e-35	1.13e-32	0.978397
membrane-bounded organelle (GO:0043227)	13193	1583	1334.55	1.19	5.51e-29	1.82e-26	0.759962
organelle (GO:0043226)	14034	1655	1419.62	1.17	4.63e-28	1.31e-25	0.794527
intracellular membrane-bounded organelle (GO:0043231)	12120	1474	1226.01	1.2	6.56e-27	1.63e-24	0.707633
cytosol (GO:0005829)	5526	794	558.99	1.42	1.97e-26	4.34e-24	0.381181
intracellular organelle (GO:0043229)	13233	1569	1338.59	1.17	4.2e-25	8.33e-23	0.753241
vesicle (GO:0031982)	3995	592	404.12	1.46	5.46e-21	9.83e-19	0.284205
organelle lumen (GO:0043233)	5617	768	568.19	1.35	1.4e-19	2.31e-17	0.368699
intracellular organelle lumen (GO:0070013)	5617	768	568.19	1.35	1.4e-19	2.13e-17	0.368699
membrane-enclosed lumen (GO:0031974)	5617	768	568.19	1.35	1.4e-19	1.98e-17	0.368699
cell junction (GO:0030054)	2230	370	225.58	1.64	4.18e-19	5.53e-17	0.177628
extracellular space (GO:0005615)	3351	506	338.97	1.49	6.41e-19	7.93e-17	0.242919
endomembrane system (GO:0012505)	4778	669	483.32	1.38	1.33e-18	1.55e-16	0.321171
extracellular region (GO:0005576)	4273	609	432.24	1.41	4.14e-18	4.55e-16	0.292367
extracellular vesicle (GO:1903561)	2123	344	214.75	1.6	3.04e-16	3.17e-14	0.165146
extracellular organelle (GO:0043230)	2124	344	214.85	1.6	3.08e-16	3.05e-14	0.165146
extracellular membrane-bounded organelle (GO:0065010)	2124	344	214.85	1.6	3.08e-16	2.9e-14	0.165146
cell periphery (GO:0071944)	6350	822	642.34	1.28	2.21e-15	1.99e-13	0.394623
extracellular exosome (GO:0070062)	2100	335	212.43	1.58	4.63e-15	3.98e-13	0.160826
membrane (GO:0016020)	9810	1173	992.34	1.18	4.85e-14	4e-12	0.56313
anchoring junction (GO:0070161)	903	173	91.34	1.89	1.6e-13	1.27e-11	0.0830533
protein-containing complex (GO:0032991)	6363	810	643.65	1.26	1.91e-13	1.46e-11	0.388862
cytoplasmic vesicle (GO:0031410)	2513	373	254.2	1.47	1.25e-12	9.2e-11	0.179069
intracellular vesicle (GO:0097708)	2517	373	254.61	1.46	1.31e-12	9.26e-11	0.179069
plasma membrane (GO:0005886)	5866	747	593.38	1.26	4.57e-12	3.12e-10	0.358617
nuclear lumen (GO:0031981)	4492	587	454.39	1.29	1.01e-10	6.67e-09	0.281805
plasma membrane region (GO:0098590)	1310	214	132.51	1.61	1.85e-10	1.18e-08	0.102736
cell-substrate junction (GO:0030055)	433	95	43.8	2.17	1.99e-10	1.23e-08	0.0456073
nucleoplasm (GO:0005654)	4129	544	417.67	1.3	2.15e-10	1.29e-08	0.261162
focal adhesion (GO:0005925)	423	93	42.79	2.17	2.22e-10	1.29e-08	0.0446471
somatodendritic compartment (GO:0036477)	866	154	87.6	1.76	5.38e-10	3.04e-08	0.0739318
synapse (GO:0045202)	1473	230	149	1.54	1.14e-09	6.27e-08	0.110418
secretory vesicle (GO:0099503)	1071	178	108.34	1.64	2.2e-09	1.18e-07	0.0854537
nucleus (GO:0005634)	7651	912	773.94	1.18	3.92e-09	2.04e-07	0.43783
cell projection (GO:0042995)	2401	338	242.88	1.39	4.34e-09	2.21e-07	0.162266
Golgi apparatus (GO:0005794)	1648	248	166.7	1.49	5.32e-09	2.64e-07	0.119059
cytoskeleton (GO:0005856)	2405	338	243.28	1.39	5.45e-09	2.63e-07	0.162266
intracellular non-membrane-bounded organelle (GO:0043232)	5269	658	532.99	1.23	6e-09	2.83e-07	0.315891
non-membrane-bounded organelle (GO:0043228)	5270	658	533.09	1.23	6.01e-09	2.77e-07	0.315891
neuronal cell body (GO:0043025)	514	100	51.99	1.92	1.52e-08	6.84e-07	0.0480077
neuron projection (GO:0043005)	1377	212	139.29	1.52	1.59e-08	7.01e-07	0.101776
plasma membrane bounded cell projection (GO:0120025)	2293	321	231.95	1.38	2.21e-08	9.52e-07	0.154105
organelle membrane (GO:0031090)	3720	483	376.3	1.28	2.52e-08	1.06e-06	0.231877
secretory granule (GO:0030141)	899	151	90.94	1.66	2.67e-08	1.1e-06	0.0724916
bounding membrane of organelle (GO:0098588)	2159	304	218.4	1.39	3.39e-08	1.37e-06	0.145943
cell body (GO:0044297)	582	106	58.87	1.8	1.32e-07	5.24e-06	0.0508881
presynapse (GO:0098793)	571	103	57.76	1.78	3.02e-07	1.17e-05	0.0494479
dendrite (GO:0030425)	630	110	63.73	1.73	3.79e-07	1.44e-05	0.0528084
perinuclear region of cytoplasm (GO:0048471)	747	125	75.56	1.65	4.48e-07	1.67e-05	0.0600096
cell-cell junction (GO:0005911)	514	94	51.99	1.81	5.02e-07	1.84e-05	0.0451272
dendritic tree (GO:0097447)	632	110	63.93	1.72	5.33e-07	1.92e-05	0.0528084
cell leading edge (GO:0031252)	429	82	43.4	1.89	5.57e-07	1.97e-05	0.0393663
microtubule cytoskeleton (GO:0015630)	1379	203	139.49	1.46	6.41e-07	2.23e-05	0.0974556
cell surface (GO:0009986)	918	146	92.86	1.57	6.79e-07	2.32e-05	0.0700912
extracellular matrix (GO:0031012)	563	99	56.95	1.74	1.45e-06	4.86e-05	0.0475276
external encapsulating structure (GO:0030312)	564	99	57.05	1.74	1.47e-06	4.86e-05	0.0475276
spindle (GO:0005819)	426	79	43.09	1.83	2.46e-06	7.99e-05	0.0379261
membrane raft (GO:0045121)	332	66	33.58	1.97	2.6e-06	8.31e-05	0.0316851
membrane microdomain (GO:0098857)	333	66	33.68	1.96	2.71e-06	8.51e-05	0.0316851
endoplasmic reticulum (GO:0005783)	2070	279	209.39	1.33	4e-06	0.000124	0.133941
cytoplasmic vesicle membrane (GO:0030659)	1220	179	123.41	1.45	4.19e-06	0.000128	0.0859337
synaptic membrane (GO:0097060)	400	74	40.46	1.83	5.7e-06	0.000171	0.0355257
vesicle membrane (GO:0012506)	1238	180	125.23	1.44	6.1e-06	0.00018	0.0864138
centrosome (GO:0005813)	648	106	65.55	1.62	8.8e-06	0.000257	0.0508881
supramolecular polymer (GO:0099081)	1046	156	105.81	1.47	9.46e-06	0.000272	0.074892
sarcolemma (GO:0042383)	141	35	14.26	2.45	1.04e-05	0.000296	0.0168027
RNA polymerase II transcription regulator complex (GO:0090575)	245	51	24.78	2.06	1.05e-05	0.000292	0.0244839
collagen-containing extracellular matrix (GO:0062023)	427	77	43.19	1.78	1.05e-05	0.000289	0.0369659
intercellular bridge (GO:0045171)	94	27	9.51	2.84	1.13e-05	0.000307	0.0129621
supramolecular fiber (GO:0099512)	1038	154	105	1.47	1.14e-05	0.000305	0.0739318
basal part of cell (GO:0045178)	294	58	29.74	1.95	1.47e-05	0.000389	0.0278445
cell cortex (GO:0005938)	312	60	31.56	1.9	1.71e-05	0.000446	0.0288046
supramolecular complex (GO:0099080)	1409	197	142.53	1.38	1.98e-05	0.00051	0.0945751
basolateral plasma membrane (GO:0016323)	244	49	24.68	1.99	3.77e-05	0.000958	0.0235238
endoplasmic reticulum lumen (GO:0005788)	315	59	31.86	1.85	4.08e-05	0.00102	0.0283245
basal plasma membrane (GO:0009925)	275	53	27.82	1.91	4.57e-05	0.00113	0.0254441
axon (GO:0030424)	651	103	65.85	1.56	4.9e-05	0.0012	0.0494479
transport vesicle (GO:0030133)	433	74	43.8	1.69	6.56e-05	0.00159	0.0355257
myofibril (GO:0030016)	238	47	24.08	1.95	7.48e-05	0.00179	0.0225636
midbody (GO:0030496)	204	42	20.64	2.04	8.28e-05	0.00195	0.0201632
leading edge membrane (GO:0031256)	183	39	18.51	2.11	8.84e-05	0.00206	0.018723
microtubule organizing center (GO:0005815)	852	126	86.18	1.46	9.03e-05	0.00208	0.0604897
contractile fiber (GO:0043292)	247	48	24.99	1.92	9.65e-05	0.0022	0.0230437
T cell receptor complex (GO:0042101)	149	2	15.07	0.13	0.000102	0.00231	0.000960154
presynaptic membrane (GO:0042734)	165	36	16.69	2.16	0.000107	0.00238	0.0172828
endosome (GO:0005768)	1047	149	105.91	1.41	0.00011	0.00243	0.0715314
membrane protein complex (GO:0098796)	1351	185	136.66	1.35	0.000117	0.00256	0.0888142
mitotic spindle (GO:0072686)	181	38	18.31	2.08	0.000133	0.00286	0.0182429
melanosome (GO:0042470)	112	27	11.33	2.38	0.000168	0.00357	0.0129621
pigment granule (GO:0048770)	112	27	11.33	2.38	0.000168	0.00353	0.0129621
endocytic vesicle (GO:0030139)	348	61	35.2	1.73	0.00018	0.00375	0.0292847
Golgi membrane (GO:0000139)	652	100	65.95	1.52	0.000184	0.00379	0.0480077
secretory granule membrane (GO:0030667)	320	57	32.37	1.76	0.0002	0.00408	0.0273644
side of membrane (GO:0098552)	612	94	61.91	1.52	0.000256	0.00518	0.0451272
basement membrane (GO:0005604)	91	23	9.21	2.5	0.000263	0.00525	0.0110418
organelle subcompartment (GO:0031984)	1510	200	152.75	1.31	0.000295	0.00585	0.0960154
lamellipodium (GO:0030027)	205	40	20.74	1.93	0.000325	0.00638	0.0192031
vacuole (GO:0005773)	849	122	85.88	1.42	0.000338	0.00656	0.0585694
postsynapse (GO:0098794)	665	100	67.27	1.49	0.000343	0.0066	0.0480077
transcription regulator complex (GO:0005667)	507	80	51.29	1.56	0.000364	0.00693	0.0384061
glutamatergic synapse (GO:0098978)	431	70	43.6	1.61	0.000403	0.00754	0.0336054
microtubule (GO:0005874)	471	75	47.64	1.57	0.000403	0.00761	0.0360058
cell-cell contact zone (GO:0044291)	75	20	7.59	2.64	0.000443	0.00821	0.00960154
sarcomere (GO:0030017)	217	41	21.95	1.87	0.000477	0.00876	0.0196831
presynaptic active zone (GO:0048786)	83	21	8.4	2.5	0.000487	0.00885	0.0100816
trans-Golgi network (GO:0005802)	265	48	26.81	1.79	0.000497	0.00894	0.0230437
neuron spine (GO:0044309)	181	36	18.31	1.97	0.000518	0.00925	0.0172828
nuclear protein-containing complex (GO:0140513)	1225	165	123.92	1.33	0.000547	0.00967	0.0792127
receptor complex (GO:0043235)	546	84	55.23	1.52	0.000574	0.0101	0.0403265
caveola (GO:0005901)	85	21	8.6	2.44	0.000615	0.0107	0.0100816
plasma membrane raft (GO:0044853)	116	26	11.73	2.22	0.000632	0.0109	0.012482
dendritic spine (GO:0043197)	178	35	18.01	1.94	0.000727	0.0124	0.0168027
catalytic complex (GO:1902494)	1744	223	176.42	1.26	0.000797	0.0135	0.107057
cell projection membrane (GO:0031253)	358	59	36.21	1.63	0.000803	0.0135	0.0283245
lytic vacuole (GO:0000323)	753	108	76.17	1.42	0.000905	0.0151	0.0518483
lysosome (GO:0005764)	753	108	76.17	1.42	0.000905	0.0149	0.0518483
spindle pole (GO:0000922)	172	34	17.4	1.95	0.000907	0.0148	0.0163226
Golgi apparatus subcompartment (GO:0098791)	388	63	39.25	1.61	0.00092	0.0149	0.0302448
inclusion body (GO:0016234)	76	19	7.69	2.47	0.00102	0.0165	0.00912146
external side of plasma membrane (GO:0009897)	387	62	39.15	1.58	0.00122	0.0194	0.0297648
spindle midzone (GO:0051233)	37	12	3.74	3.21	0.00129	0.0204	0.00576092
perikaryon (GO:0043204)	157	31	15.88	1.95	0.00133	0.021	0.0148824
transmembrane transporter complex (GO:1902495)	397	63	40.16	1.57	0.00139	0.0217	0.0302448
transporter complex (GO:1990351)	423	66	42.79	1.54	0.00149	0.023	0.0316851
tertiary granule (GO:0070820)	164	32	16.59	1.93	0.00165	0.0253	0.0153625
dystrophin-associated glycoprotein complex (GO:0016010)	18	8	1.82	4.39	0.00173	0.0263	0.00384061
actin cytoskeleton (GO:0015629)	513	77	51.89	1.48	0.00182	0.0275	0.0369659
apical part of cell (GO:0045177)	465	71	47.04	1.51	0.00183	0.0275	0.0340855
apical plasma membrane (GO:0016324)	401	63	40.56	1.55	0.00192	0.0286	0.0302448
polymeric cytoskeletal fiber (GO:0099513)	794	110	80.32	1.37	0.00221	0.0326	0.0528084
neuron projection membrane (GO:0032589)	62	16	6.27	2.55	0.00225	0.033	0.00768123
ruffle membrane (GO:0032587)	101	22	10.22	2.15	0.00241	0.0352	0.0105617
spindle microtubule (GO:0005876)	82	19	8.29	2.29	0.00261	0.0377	0.00912146
cytoplasmic vesicle lumen (GO:0060205)	323	52	32.67	1.59	0.00278	0.0399	0.024964
vesicle lumen (GO:0031983)	325	52	32.88	1.58	0.00291	0.0415	0.024964
protein complex involved in cell adhesion (GO:0098636)	58	15	5.87	2.56	0.00318	0.0451	0.00720115
recycling endosome (GO:0055037)	204	36	20.64	1.74	0.00326	0.0458	0.0172828
microbody membrane (GO:0031903)	66	16	6.68	2.4	0.0033	0.046	0.00768123
peroxisomal membrane (GO:0005778)	66	16	6.68	2.4	0.0033	0.0456	0.00768123
secretory granule lumen (GO:0034774)	320	51	32.37	1.58	0.00358	0.0493	0.0244839

## Sheet: SB vs con
GO cellular component	Homo sapiens - REFLIST (20592)	upload_1 (2135)	upload_1 (expected)	Fold Enrichment	P-value	FDR	GeneRatio
cytoplasm (GO:0005737)	12118	1597	1256.41	1.27	4.5e-49	8.92e-46	0.748009
intracellular anatomical structure (GO:0005622)	14879	1827	1542.67	1.18	1.08e-44	1.07e-41	0.855738
membrane-bounded organelle (GO:0043227)	13193	1662	1367.86	1.22	1.73e-39	1.14e-36	0.778454
intracellular membrane-bounded organelle (GO:0043231)	12120	1560	1256.61	1.24	5.98e-39	2.96e-36	0.730679
organelle (GO:0043226)	14034	1731	1455.06	1.19	1.13e-37	4.49e-35	0.810773
cytosol (GO:0005829)	5526	855	572.94	1.49	5.39e-36	1.78e-33	0.400468
cellular anatomical entity (GO:0110165)	18588	2078	1927.22	1.08	4.77e-35	1.35e-32	0.973302
intracellular organelle (GO:0043229)	13233	1648	1372.01	1.2	8.1e-35	2.01e-32	0.771897
cellular_component (GO:0005575)	18740	2086	1942.98	1.07	1.93e-34	3.81e-32	0.977049
organelle lumen (GO:0043233)	5617	841	582.38	1.44	1.7e-30	3.06e-28	0.393911
intracellular organelle lumen (GO:0070013)	5617	841	582.38	1.44	1.7e-30	2.81e-28	0.393911
membrane-enclosed lumen (GO:0031974)	5617	841	582.38	1.44	1.7e-30	2.59e-28	0.393911
vesicle (GO:0031982)	3995	620	414.21	1.5	4.82e-24	6.82e-22	0.290398
protein-containing complex (GO:0032991)	6363	892	659.72	1.35	8.4e-24	1.11e-21	0.417799
nuclear lumen (GO:0031981)	4492	671	465.74	1.44	1.76e-22	2.18e-20	0.314286
nucleoplasm (GO:0005654)	4129	626	428.1	1.46	4.57e-22	5.32e-20	0.293208
extracellular vesicle (GO:1903561)	2123	376	220.11	1.71	5.84e-22	6.43e-20	0.176112
extracellular organelle (GO:0043230)	2124	376	220.22	1.71	6.05e-22	6.31e-20	0.176112
extracellular membrane-bounded organelle (GO:0065010)	2124	376	220.22	1.71	6.05e-22	6e-20	0.176112
extracellular space (GO:0005615)	3351	531	347.44	1.53	8.22e-22	7.76e-20	0.248712
extracellular exosome (GO:0070062)	2100	369	217.73	1.69	6.04e-21	5.44e-19	0.172834
extracellular region (GO:0005576)	4273	630	443.03	1.42	1.49e-19	1.28e-17	0.295082
intracellular non-membrane-bounded organelle (GO:0043232)	5269	745	546.3	1.36	1.8e-19	1.49e-17	0.348946
non-membrane-bounded organelle (GO:0043228)	5270	745	546.4	1.36	1.81e-19	1.43e-17	0.348946
nucleus (GO:0005634)	7651	990	793.26	1.25	1.44e-16	1.1e-14	0.4637
endomembrane system (GO:0012505)	4778	660	495.39	1.33	9.45e-15	6.93e-13	0.309133
cell junction (GO:0030054)	2230	343	231.21	1.48	3.68e-12	2.6e-10	0.160656
protein-DNA complex (GO:0032993)	1372	231	142.25	1.62	2.08e-11	1.42e-09	0.108197
intracellular vesicle (GO:0097708)	2517	373	260.97	1.43	3.09e-11	2.04e-09	0.174707
cytoplasmic vesicle (GO:0031410)	2513	372	260.55	1.43	3.78e-11	2.41e-09	0.174239
chromosome (GO:0005694)	1893	295	196.27	1.5	4.83e-11	2.99e-09	0.138173
nuclear protein-containing complex (GO:0140513)	1225	208	127.01	1.64	1.14e-10	6.86e-09	0.0974239
catalytic complex (GO:1902494)	1744	271	180.82	1.5	4.87e-10	2.84e-08	0.126932
chromatin (GO:0000785)	1309	214	135.72	1.58	1.21e-09	6.86e-08	0.100234
organelle membrane (GO:0031090)	3720	494	385.69	1.28	2.19e-08	1.21e-06	0.231382
cell-substrate junction (GO:0030055)	433	88	44.89	1.96	5.09e-08	2.72e-06	0.0412178
centrosome (GO:0005813)	648	118	67.19	1.76	6.83e-08	3.56e-06	0.0552693
anchoring junction (GO:0070161)	903	152	93.62	1.62	7.52e-08	3.82e-06	0.0711944
secretory vesicle (GO:0099503)	1071	173	111.04	1.56	1.04e-07	5.17e-06	0.0810304
transcription regulator complex (GO:0005667)	507	97	52.57	1.85	1.35e-07	6.52e-06	0.0454333
focal adhesion (GO:0005925)	423	85	43.86	1.94	1.84e-07	8.49e-06	0.0398126
mitochondrion (GO:0005739)	1697	250	175.95	1.42	1.84e-07	8.67e-06	0.117096
membrane (GO:0016020)	9810	1144	1017.11	1.12	1.85e-07	8.31e-06	0.535831
bounding membrane of organelle (GO:0098588)	2159	304	223.85	1.36	2.89e-07	1.27e-05	0.142389
cytoskeleton (GO:0005856)	2405	332	249.35	1.33	3.92e-07	1.69e-05	0.155504
synapse (GO:0045202)	1473	220	152.72	1.44	4.69e-07	1.98e-05	0.103044
RNA polymerase II transcription regulator complex (GO:0090575)	245	56	25.4	2.2	6.95e-07	2.81e-05	0.0262295
secretory granule (GO:0030141)	899	147	93.21	1.58	6.95e-07	2.87e-05	0.0688525
plasma membrane bounded cell projection (GO:0120025)	2293	313	237.74	1.32	2.39e-06	9.46e-05	0.146604
cell periphery (GO:0071944)	6350	765	658.37	1.16	2.8e-06	0.000109	0.358314
endoplasmic reticulum (GO:0005783)	2070	286	214.62	1.33	3.01e-06	0.000115	0.133958
cell projection (GO:0042995)	2401	324	248.94	1.3	3.73e-06	0.000139	0.151756
organelle subcompartment (GO:0031984)	1510	218	156.56	1.39	4.25e-06	0.000156	0.102108
microtubule cytoskeleton (GO:0015630)	1379	201	142.98	1.41	6.08e-06	0.000219	0.0941452
transferase complex, transferring phosphorus-containing groups (GO:0061695)	299	60	31	1.94	9.98e-06	0.000353	0.028103
supramolecular complex (GO:0099080)	1409	203	146.09	1.39	1.11e-05	0.000387	0.095082
perinuclear region of cytoplasm (GO:0048471)	747	120	77.45	1.55	1.38e-05	0.00047	0.0562061
T cell receptor complex (GO:0042101)	149	1	15.45	0.06	1.39e-05	0.000467	0.000468384
Golgi apparatus (GO:0005794)	1648	231	170.87	1.35	1.41e-05	0.000464	0.108197
microtubule organizing center (GO:0005815)	852	133	88.34	1.51	1.62e-05	0.000527	0.0622951
plasma membrane (GO:0005886)	5866	703	608.19	1.16	2e-05	0.000638	0.329274
cell leading edge (GO:0031252)	429	77	44.48	1.73	2.74e-05	0.000861	0.0360656
plasma membrane region (GO:0098590)	1310	188	135.82	1.38	2.95e-05	0.000914	0.0880562
U2 snRNP (GO:0005686)	26	13	2.7	4.82	3.34e-05	0.00102	0.00608899
myofibril (GO:0030016)	238	49	24.68	1.99	3.8e-05	0.00114	0.0229508
replication fork (GO:0005657)	67	21	6.95	3.02	5.01e-05	0.00148	0.00983607
contractile fiber (GO:0043292)	247	50	25.61	1.95	5.04e-05	0.00147	0.0234192
membrane raft (GO:0045121)	332	62	34.42	1.8	5.32e-05	0.00153	0.0290398
membrane microdomain (GO:0098857)	333	62	34.53	1.8	5.53e-05	0.00156	0.0290398
endosome (GO:0005768)	1047	154	108.55	1.42	5.75e-05	0.0016	0.0721311
catalytic step 2 spliceosome (GO:0071013)	91	25	9.43	2.65	7.34e-05	0.00202	0.0117096
axon (GO:0030424)	651	104	67.5	1.54	7.75e-05	0.0021	0.0487119
cytoplasmic vesicle membrane (GO:0030659)	1220	174	126.49	1.38	8.18e-05	0.00219	0.0814988
basal plasma membrane (GO:0009925)	275	53	28.51	1.86	8.33e-05	0.0022	0.0248244
nuclear chromosome (GO:0000228)	225	46	23.33	1.97	8.58e-05	0.00224	0.0215457
supramolecular polymer (GO:0099081)	1046	153	108.45	1.41	8.6e-05	0.00221	0.0716628
vesicle membrane (GO:0012506)	1238	176	128.36	1.37	9.06e-05	0.0023	0.0824356
glial cell projection (GO:0097386)	39	15	4.04	3.71	9.37e-05	0.00235	0.00702576
nuclear periphery (GO:0034399)	150	34	15.55	2.19	0.000114	0.00281	0.0159251
chromosomal region (GO:0098687)	387	68	40.12	1.69	0.000123	0.00298	0.0318501
supramolecular fiber (GO:0099512)	1038	151	107.62	1.4	0.000123	0.00301	0.070726
basal part of cell (GO:0045178)	294	55	30.48	1.8	0.000133	0.00317	0.0257611
early endosome (GO:0005769)	427	73	44.27	1.65	0.000137	0.00324	0.034192
basolateral plasma membrane (GO:0016323)	244	48	25.3	1.9	0.000157	0.00366	0.0224824
vacuole (GO:0005773)	849	127	88.03	1.44	0.000163	0.00376	0.0594848
transferase complex (GO:1990234)	851	127	88.23	1.44	0.000167	0.0038	0.0594848
Golgi membrane (GO:0000139)	652	102	67.6	1.51	0.00017	0.00374	0.0477752
envelope (GO:0031975)	1281	179	132.82	1.35	0.00017	0.00382	0.0838407
organelle envelope (GO:0031967)	1281	179	132.82	1.35	0.00017	0.00377	0.0838407
ruffle (GO:0001726)	182	38	18.87	2.01	0.000258	0.00562	0.0177986
U5 snRNP (GO:0005682)	20	10	2.07	4.82	0.000271	0.00583	0.00468384
nucleolus (GO:0005730)	1018	146	105.55	1.38	0.000295	0.00629	0.0683841
somatodendritic compartment (GO:0036477)	866	127	89.79	1.41	0.000357	0.00752	0.0594848
sarcomere (GO:0030017)	217	42	22.5	1.87	0.000526	0.011	0.0196721
endocytic vesicle (GO:0030139)	348	60	36.08	1.66	0.000562	0.0116	0.028103
Golgi apparatus subcompartment (GO:0098791)	388	65	40.23	1.62	0.00059	0.0121	0.030445
actin cytoskeleton (GO:0015629)	513	81	53.19	1.52	0.000603	0.0122	0.0379391
chromosome, telomeric region (GO:0000781)	159	33	16.49	2	0.00067	0.0134	0.0154567
lytic vacuole (GO:0000323)	753	111	78.07	1.42	0.000679	0.0134	0.0519906
lysosome (GO:0005764)	753	111	78.07	1.42	0.000679	0.0133	0.0519906
intracellular protein-containing complex (GO:0140535)	894	128	92.69	1.38	0.000793	0.0154	0.0599532
nuclear body (GO:0016604)	832	120	86.26	1.39	0.000799	0.0154	0.0562061
U4 snRNP (GO:0005687)	11	7	1.14	6.14	0.000801	0.0153	0.00327869
sarcolemma (GO:0042383)	141	30	14.62	2.05	0.000833	0.0157	0.0140515
midbody (GO:0030496)	204	39	21.15	1.84	0.000841	0.0157	0.018267
presynapse (GO:0098793)	571	88	59.2	1.49	0.000858	0.0159	0.0412178
spliceosomal snRNP complex (GO:0097525)	65	18	6.74	2.67	0.000865	0.0159	0.00843091
U12-type spliceosomal complex (GO:0005689)	29	11	3.01	3.66	0.000867	0.0156	0.00515222
neuron projection (GO:0043005)	1377	185	142.77	1.3	0.000867	0.0158	0.0866511
spindle (GO:0005819)	426	69	44.17	1.56	0.00101	0.018	0.0323185
endoplasmic reticulum subcompartment (GO:0098827)	1188	162	123.17	1.32	0.00105	0.0186	0.0758782
trans-Golgi network (GO:0005802)	265	47	27.48	1.71	0.00117	0.0206	0.0220141
endoplasmic reticulum membrane (GO:0005789)	1182	161	122.55	1.31	0.00121	0.021	0.0754098
cytoplasmic vesicle lumen (GO:0060205)	323	55	33.49	1.64	0.00127	0.0219	0.0257611
nuclear matrix (GO:0016363)	127	27	13.17	2.05	0.00131	0.0224	0.0126464
vesicle lumen (GO:0031983)	325	55	33.7	1.63	0.00132	0.0223	0.0257611
SMN-Sm protein complex (GO:0034719)	17	8	1.76	4.54	0.0015	0.0252	0.00374707
platelet alpha granule membrane (GO:0031092)	17	8	1.76	4.54	0.0015	0.025	0.00374707
secretory granule lumen (GO:0034774)	320	54	33.18	1.63	0.00164	0.0271	0.0252927
anaphase-promoting complex (GO:0005680)	22	9	2.28	3.95	0.00167	0.0273	0.00421546
nuclear envelope (GO:0005635)	500	77	51.84	1.49	0.0018	0.0293	0.0360656
Sm-like protein family complex (GO:0120114)	84	20	8.71	2.3	0.0019	0.0306	0.00936768
trans-Golgi network membrane (GO:0032588)	105	23	10.89	2.11	0.00212	0.0338	0.0107728
Z disc (GO:0030018)	130	27	13.48	2	0.00216	0.0343	0.0126464
mitochondrial outer membrane (GO:0005741)	216	39	22.4	1.74	0.00233	0.0367	0.018267
nuclear ubiquitin ligase complex (GO:0000152)	45	13	4.67	2.79	0.0024	0.0374	0.00608899
specific granule (GO:0042581)	159	31	16.49	1.88	0.00243	0.0376	0.0145199
nuclear outer membrane-endoplasmic reticulum membrane network (GO:0042175)	1205	161	124.94	1.29	0.00254	0.039	0.0754098
U1 snRNP (GO:0005685)	19	8	1.97	4.06	0.0026	0.0396	0.00374707
cell cortex (GO:0005938)	312	52	32.35	1.61	0.00263	0.0398	0.024356
ficolin-1-rich granule lumen (GO:1904813)	124	26	12.86	2.02	0.00274	0.0411	0.012178
replisome (GO:0030894)	15	7	1.56	4.5	0.00307	0.0457	0.00327869
transport vesicle (GO:0030133)	433	67	44.89	1.49	0.00311	0.046	0.0313817
small nuclear ribonucleoprotein complex (GO:0030532)	74	18	7.67	2.35	0.00325	0.0477	0.00843091
astrocyte projection (GO:0097449)	20	8	2.07	3.86	0.00335	0.0487	0.00374707
CMG complex (GO:0071162)	11	6	1.14	5.26	0.0034	0.0491	0.0028103
