# Supplementary material for: TGF‐β regulates the release of breast cancer cell‐derived extracellular vesicles and the sorting of their protein cargo by downregulating RAB27B expression
Source: J Extracell Vesicles. 2024 Dec 26;13(12):e70026. doi: 10.1002/jev2.70026 (PMC11669950; doi:10.1002/jev2.70026)
Supplement: Supplementary file 3 — Supporting Information [file JEV2-13-e70026-s005.xlsx]

## Sheet: TGFbeta vs con
##Databases: Reactome
##Statistical test method: hypergeometric test / Fisher's exact test
##FDR correction method: Benjamini and Hochberg
TGF-β-EVs vs Con-EVs
#Term	Database	ID	Input number	Background number	P-Value	Corrected P-Value	Input	Hyperlink
Metabolism of proteins	Reactome	R-HSA-392499	26	2012	1.48399e-12	7.82941e-10	PSMD8|EVA1A|VCAN|EIF2B1|RPS7|OTUB1|EIF2S2|TMED7|SMURF2|STAT3|TGOLN2|NAPA|RAB12|RPS24|PDIA3|UBA6|VAMP2|LMAN1|F2|EXOC1|COL7A1|SDC2|TOP1|KEAP1|GNG5|NUP205	http://www.reactome.org/cgi-bin/eventbrowser_st_id?ST_ID=R-HSA-392499
Immune System	Reactome	R-HSA-168256	26	2096	3.67849e-12	7.82941e-10	ACTG1|CLTA|AP1S1|PSMD8|MYH2|AP2S1|SMURF2|STAT3|NEDD4L|ATP6V0A1|CD46|PDIA3|PRKCD|UBA6|KIF11|F2|VAMP2|VAMP8|ABI1|KEAP1|GRB2|NUP205|DNAJC5|MTOR|RNF213|IFNGR1	http://www.reactome.org/cgi-bin/eventbrowser_st_id?ST_ID=R-HSA-168256
Membrane Trafficking	Reactome	R-HSA-199991	16	631	3.96092e-12	7.82941e-10	TMED7|AP2S1|EXOC1|ACTG1|VAMP8|KIF11|STX6|TGOLN2|VAMP2|CLTA|AP1S1|NAPA|LMAN1|RAB12|PACSIN3|COL7A1	http://www.reactome.org/cgi-bin/eventbrowser_st_id?ST_ID=R-HSA-199991
Vesicle-mediated transport	Reactome	R-HSA-5653656	16	669	9.27544e-12	1.37508e-09	TMED7|AP2S1|EXOC1|ACTG1|VAMP8|KIF11|STX6|TGOLN2|VAMP2|CLTA|AP1S1|NAPA|LMAN1|RAB12|PACSIN3|COL7A1	http://www.reactome.org/cgi-bin/eventbrowser_st_id?ST_ID=R-HSA-5653656
Disease	Reactome	R-HSA-1643685	16	1049	5.55243e-09	6.58518e-07	AP2S1|VAMP2|STAT3|ACTG1|LAP3|VCAN|RPS24|RPS7|NEDD4L|CLTA|AP1S1|MTOR|AGTRAP|SDC2|NUP205|PSMD8	http://www.reactome.org/cgi-bin/eventbrowser_st_id?ST_ID=R-HSA-1643685
Post-translational protein modification	Reactome	R-HSA-597592	18	1412	8.63682e-09	8.53606e-07	TMED7|UBA6|F2|SMURF2|COL7A1|EVA1A|VCAN|PDIA3|TOP1|TGOLN2|KEAP1|LMAN1|NAPA|RAB12|OTUB1|SDC2|NUP205|PSMD8	http://www.reactome.org/cgi-bin/eventbrowser_st_id?ST_ID=R-HSA-597592
Infectious disease	Reactome	R-HSA-5663205	10	372	3.21913e-08	2.57235e-06	AP2S1|VAMP2|PSMD8|LAP3|RPS24|RPS7|NEDD4L|CLTA|AP1S1|NUP205	http://www.reactome.org/cgi-bin/eventbrowser_st_id?ST_ID=R-HSA-5663205
trans-Golgi Network Vesicle Budding	Reactome	R-HSA-199992	6	72	3.77268e-08	2.57235e-06	VAMP2|VAMP8|TGOLN2|CLTA|AP1S1|NAPA	http://www.reactome.org/cgi-bin/eventbrowser_st_id?ST_ID=R-HSA-199992
Adaptive Immune System	Reactome	R-HSA-1280218	13	748	3.90407e-08	2.57235e-06	AP2S1|SMURF2|PSMD8|NEDD4L|VAMP8|PDIA3|UBA6|KEAP1|CLTA|AP1S1|MTOR|RNF213|KIF11	http://www.reactome.org/cgi-bin/eventbrowser_st_id?ST_ID=R-HSA-1280218
Clathrin-mediated endocytosis	Reactome	R-HSA-8856828	7	145	9.3013e-08	5.51567e-06	AP2S1|VAMP2|ACTG1|VAMP8|TGOLN2|CLTA|PACSIN3	http://www.reactome.org/cgi-bin/eventbrowser_st_id?ST_ID=R-HSA-8856828
Golgi Associated Vesicle Biogenesis	Reactome	R-HSA-432722	5	54	3.33397e-07	1.79731e-05	TGOLN2|VAMP8|VAMP2|AP1S1|NAPA	http://www.reactome.org/cgi-bin/eventbrowser_st_id?ST_ID=R-HSA-432722
Axon guidance	Reactome	R-HSA-422475	10	549	1.06191e-06	5.2476e-05	RPS24|F3|ACTG1|PRKCA|LAP3|AP2S1|RPS7|CLTA|SDC2|PSMD8	http://www.reactome.org/cgi-bin/eventbrowser_st_id?ST_ID=R-HSA-422475
Beta-catenin independent WNT signaling	Reactome	R-HSA-3858494	6	144	1.82656e-06	8.33191e-05	AP2S1|SMURF2|PSMD8|PRKCA|GNG5|CLTA	http://www.reactome.org/cgi-bin/eventbrowser_st_id?ST_ID=R-HSA-3858494
Signaling by Receptor Tyrosine Kinases	Reactome	R-HSA-9006934	9	458	2.06625e-06	8.75204e-05	AP2S1|STAT3|ACTG1|PRKCA|ABI1|PRKCD|CLTA|ATP6V0A1|MTOR	http://www.reactome.org/cgi-bin/eventbrowser_st_id?ST_ID=R-HSA-9006934
Lysosome Vesicle Biogenesis	Reactome	R-HSA-432720	4	35	2.45983e-06	9.72453e-05	VAMP8|VAMP2|CLTA|AP1S1	http://www.reactome.org/cgi-bin/eventbrowser_st_id?ST_ID=R-HSA-432720
PCP/CE pathway	Reactome	R-HSA-4086400	5	91	3.79364e-06	0.000138214	PRKCA|AP2S1|SMURF2|CLTA|PSMD8	http://www.reactome.org/cgi-bin/eventbrowser_st_id?ST_ID=R-HSA-4086400
Class I MHC mediated antigen processing & presentation	Reactome	R-HSA-983169	8	370	3.96228e-06	0.000138214	SMURF2|PSMD8|NEDD4L|VAMP8|PDIA3|UBA6|KEAP1|RNF213	http://www.reactome.org/cgi-bin/eventbrowser_st_id?ST_ID=R-HSA-983169
VEGFA-VEGFR2 Pathway	Reactome	R-HSA-4420097	5	97	5.11078e-06	0.000168372	PRKCA|ABI1|MTOR|PRKCD|ACTG1	http://www.reactome.org/cgi-bin/eventbrowser_st_id?ST_ID=R-HSA-4420097
Signal Transduction	Reactome	R-HSA-162582	20	2689	6.08633e-06	0.000189957	AP2S1|F3|STAT3|ACTG1|PRKCA|LAP3|ABI1|KNTC1|PRKCD|CARM1|NEDD4L|GNG5|CLTA|ATP6V0A1|F2|MTOR|SMURF2|MAPRE1|SDC2|PSMD8	http://www.reactome.org/cgi-bin/eventbrowser_st_id?ST_ID=R-HSA-162582
Cargo recognition for clathrin-mediated endocytosis	Reactome	R-HSA-8856825	5	105	7.39655e-06	0.000218301	TGOLN2|VAMP8|AP2S1|VAMP2|CLTA	http://www.reactome.org/cgi-bin/eventbrowser_st_id?ST_ID=R-HSA-8856825
Signaling by VEGF	Reactome	R-HSA-194138	5	106	7.73073e-06	0.000218301	PRKCA|ABI1|MTOR|PRKCD|ACTG1	http://www.reactome.org/cgi-bin/eventbrowser_st_id?ST_ID=R-HSA-194138
Extracellular matrix organization	Reactome	R-HSA-1474244	7	298	9.69564e-06	0.000261342	COL7A1|COL18A1|SDC2|VCAN|PRKCA|ADAM19|HAPLN1	http://www.reactome.org/cgi-bin/eventbrowser_st_id?ST_ID=R-HSA-1474244
WNT5A-dependent internalization of FZD4	Reactome	R-HSA-5099900	3	15	1.08432e-05	0.000279567	PRKCA|AP2S1|CLTA	http://www.reactome.org/cgi-bin/eventbrowser_st_id?ST_ID=R-HSA-5099900
Developmental Biology	Reactome	R-HSA-1266738	12	1082	1.32065e-05	0.00032631	AP2S1|F3|STAT3|ACTG1|PRKCA|LAP3|RPS24|CARM1|RPS7|CLTA|SDC2|PSMD8	http://www.reactome.org/cgi-bin/eventbrowser_st_id?ST_ID=R-HSA-1266738
Regulation of Insulin-like Growth Factor (IGF) transport and uptake by Insulin-like Growth Factor Binding Proteins (IGFBPs)	Reactome	R-HSA-381426	5	125	1.66533e-05	0.000395017	TGOLN2|EVA1A|F2|VCAN|SDC2	http://www.reactome.org/cgi-bin/eventbrowser_st_id?ST_ID=R-HSA-381426
HIV Infection	Reactome	R-HSA-162906	6	227	2.26616e-05	0.000516858	AP2S1|PSMD8|LAP3|NEDD4L|AP1S1|NUP205	http://www.reactome.org/cgi-bin/eventbrowser_st_id?ST_ID=R-HSA-162906
Fcgamma receptor (FCGR) dependent phagocytosis	Reactome	R-HSA-2029480	4	83	6.0923e-05	0.00133805	MYH2|ABI1|PRKCD|ACTG1	http://www.reactome.org/cgi-bin/eventbrowser_st_id?ST_ID=R-HSA-2029480
EPH-Ephrin signaling	Reactome	R-HSA-2682334	4	91	8.58585e-05	0.00181836	SDC2|AP2S1|CLTA|ACTG1	http://www.reactome.org/cgi-bin/eventbrowser_st_id?ST_ID=R-HSA-2682334
Antigen processing: Ubiquitination & Proteasome degradation	Reactome	R-HSA-983168	6	308	0.000118068	0.00241428	SMURF2|PSMD8|KEAP1|UBA6|NEDD4L|RNF213	http://www.reactome.org/cgi-bin/eventbrowser_st_id?ST_ID=R-HSA-983168
Metabolism	Reactome	R-HSA-1430728	15	2075	0.000142756	0.00281026	RPS24|VAMP2|PSMD8|SERINC5|MTM1|SDC2|VCAN|NUDT5|CARM1|RPS7|PRKCA|GNG5|BLVRB|NUP205|GPHN	http://www.reactome.org/cgi-bin/eventbrowser_st_id?ST_ID=R-HSA-1430728
RHO GTPase Effectors	Reactome	R-HSA-195258	6	321	0.000147159	0.00281026	ACTG1|PRKCA|ABI1|KNTC1|PRKCD|MAPRE1	http://www.reactome.org/cgi-bin/eventbrowser_st_id?ST_ID=R-HSA-195258
Intra-Golgi and retrograde Golgi-to-ER traffic	Reactome	R-HSA-6811442	5	202	0.00015165	0.00281026	TGOLN2|TMED7|KIF11|NAPA|STX6	http://www.reactome.org/cgi-bin/eventbrowser_st_id?ST_ID=R-HSA-6811442
Post-translational protein phosphorylation	Reactome	R-HSA-8957275	4	108	0.000162339	0.00291718	TGOLN2|EVA1A|SDC2|VCAN	http://www.reactome.org/cgi-bin/eventbrowser_st_id?ST_ID=R-HSA-8957275
Signaling by WNT	Reactome	R-HSA-195721	6	329	0.000167707	0.00292501	AP2S1|SMURF2|PSMD8|PRKCA|GNG5|CLTA	http://www.reactome.org/cgi-bin/eventbrowser_st_id?ST_ID=R-HSA-195721
Signaling by ROBO receptors	Reactome	R-HSA-376176	5	216	0.000205486	0.00346277	RPS7|PRKCA|RPS24|LAP3|PSMD8	http://www.reactome.org/cgi-bin/eventbrowser_st_id?ST_ID=R-HSA-376176
L1CAM interactions	Reactome	R-HSA-373760	4	117	0.000218406	0.00346277	AP2S1|F3|CLTA|ACTG1	http://www.reactome.org/cgi-bin/eventbrowser_st_id?ST_ID=R-HSA-373760
Recycling pathway of L1	Reactome	R-HSA-437239	3	46	0.000231892	0.00346277	AP2S1|CLTA|ACTG1	http://www.reactome.org/cgi-bin/eventbrowser_st_id?ST_ID=R-HSA-437239
Cap-dependent Translation Initiation	Reactome	R-HSA-72737	4	119	0.000232543	0.00346277	RPS7|RPS24|EIF2B1|EIF2S2	http://www.reactome.org/cgi-bin/eventbrowser_st_id?ST_ID=R-HSA-72737
Eukaryotic Translation Initiation	Reactome	R-HSA-72613	4	119	0.000232543	0.00346277	RPS7|RPS24|EIF2B1|EIF2S2	http://www.reactome.org/cgi-bin/eventbrowser_st_id?ST_ID=R-HSA-72613
Innate Immune System	Reactome	R-HSA-168249	10	1043	0.000234107	0.00346277	MYH2|F2|CD46|PSMD8|VAMP8|ABI1|PRKCD|ATP6V0A1|DNAJC5|ACTG1	http://www.reactome.org/cgi-bin/eventbrowser_st_id?ST_ID=R-HSA-168249
HuR (ELAVL1) binds and stabilizes mRNA	Reactome	R-HSA-450520	2	8	0.00025642	0.00346277	PRKCA|PRKCD	http://www.reactome.org/cgi-bin/eventbrowser_st_id?ST_ID=R-HSA-450520
Recycling of eIF2:GDP	Reactome	R-HSA-72731	2	8	0.00025642	0.00346277	EIF2B1|EIF2S2	http://www.reactome.org/cgi-bin/eventbrowser_st_id?ST_ID=R-HSA-72731
G alpha (z) signalling events	Reactome	R-HSA-418597	3	48	0.000261197	0.00346277	PRKCA|GNG5|PRKCD	http://www.reactome.org/cgi-bin/eventbrowser_st_id?ST_ID=R-HSA-418597
MHC class II antigen presentation	Reactome	R-HSA-2132295	4	123	0.000262774	0.00346277	AP2S1|CLTA|AP1S1|KIF11	http://www.reactome.org/cgi-bin/eventbrowser_st_id?ST_ID=R-HSA-2132295
Host Interactions of HIV factors	Reactome	R-HSA-162909	4	123	0.000262774	0.00346277	AP2S1|AP1S1|NUP205|PSMD8	http://www.reactome.org/cgi-bin/eventbrowser_st_id?ST_ID=R-HSA-162909
Retrograde transport at the Trans-Golgi-Network	Reactome	R-HSA-6811440	3	49	0.000276705	0.00356708	TGOLN2|NAPA|STX6	http://www.reactome.org/cgi-bin/eventbrowser_st_id?ST_ID=R-HSA-6811440
EPH-ephrin mediated repulsion of cells	Reactome	R-HSA-3928665	3	50	0.000292795	0.0036942	AP2S1|CLTA|ACTG1	http://www.reactome.org/cgi-bin/eventbrowser_st_id?ST_ID=R-HSA-3928665
Formation of the ternary complex, and subsequently, the 43S complex	Reactome	R-HSA-72695	3	51	0.000309477	0.00382333	RPS7|RPS24|EIF2S2	http://www.reactome.org/cgi-bin/eventbrowser_st_id?ST_ID=R-HSA-72695
Transport of small molecules	Reactome	R-HSA-382551	8	720	0.000391108	0.0047332	AP2S1|PSMD8|NEDD4L|GNG5|CLTA|ATP6V0A1|STEAP3|EIF2S2	http://www.reactome.org/cgi-bin/eventbrowser_st_id?ST_ID=R-HSA-382551
Influenza Life Cycle	Reactome	R-HSA-168255	4	141	0.000434571	0.00496316	RPS7|RPS24|CLTA|NUP205	http://www.reactome.org/cgi-bin/eventbrowser_st_id?ST_ID=R-HSA-168255
Formation of annular gap junctions	Reactome	R-HSA-196025	2	11	0.000442366	0.00496316	CLTA|ACTG1	http://www.reactome.org/cgi-bin/eventbrowser_st_id?ST_ID=R-HSA-196025
Translation initiation complex formation	Reactome	R-HSA-72649	3	58	0.000443588	0.00496316	RPS7|RPS24|EIF2S2	http://www.reactome.org/cgi-bin/eventbrowser_st_id?ST_ID=R-HSA-72649
Ribosomal scanning and start codon recognition	Reactome	R-HSA-72702	3	58	0.000443588	0.00496316	RPS7|RPS24|EIF2S2	http://www.reactome.org/cgi-bin/eventbrowser_st_id?ST_ID=R-HSA-72702
Regulation of actin dynamics for phagocytic cup formation	Reactome	R-HSA-2029482	3	59	0.00046533	0.00500106	MYH2|ABI1|ACTG1	http://www.reactome.org/cgi-bin/eventbrowser_st_id?ST_ID=R-HSA-2029482
Activation of the mRNA upon binding of the cap-binding complex and eIFs, and subsequent binding to 43S	Reactome	R-HSA-72662	3	59	0.00046533	0.00500106	RPS7|RPS24|EIF2S2	http://www.reactome.org/cgi-bin/eventbrowser_st_id?ST_ID=R-HSA-72662
Platelet activation, signaling and aggregation	Reactome	R-HSA-76002	5	260	0.000472276	0.00500106	PRKCA|F2|FAM3C|PRKCD|GNG5	http://www.reactome.org/cgi-bin/eventbrowser_st_id?ST_ID=R-HSA-76002
VLDLR internalisation and degradation	Reactome	R-HSA-8866427	2	12	0.000515282	0.00526831	AP2S1|CLTA	http://www.reactome.org/cgi-bin/eventbrowser_st_id?ST_ID=R-HSA-8866427
Gap junction degradation	Reactome	R-HSA-190873	2	12	0.000515282	0.00526831	CLTA|ACTG1	http://www.reactome.org/cgi-bin/eventbrowser_st_id?ST_ID=R-HSA-190873
Influenza Infection	Reactome	R-HSA-168254	4	152	0.00057227	0.0057518	RPS7|RPS24|CLTA|NUP205	http://www.reactome.org/cgi-bin/eventbrowser_st_id?ST_ID=R-HSA-168254
WNT5A-dependent internalization of FZD2, FZD5 and ROR2	Reactome	R-HSA-5140745	2	13	0.000593621	0.00583547	AP2S1|CLTA	http://www.reactome.org/cgi-bin/eventbrowser_st_id?ST_ID=R-HSA-5140745
ER to Golgi Anterograde Transport	Reactome	R-HSA-199977	4	154	0.000600276	0.00583547	TMED7|LMAN1|COL7A1|NAPA	http://www.reactome.org/cgi-bin/eventbrowser_st_id?ST_ID=R-HSA-199977
Retrograde neurotrophin signalling	Reactome	R-HSA-177504	2	14	0.000677357	0.00637576	AP2S1|CLTA	http://www.reactome.org/cgi-bin/eventbrowser_st_id?ST_ID=R-HSA-177504
Interleukin-15 signaling	Reactome	R-HSA-8983432	2	14	0.000677357	0.00637576	GRB2|STAT3	http://www.reactome.org/cgi-bin/eventbrowser_st_id?ST_ID=R-HSA-8983432
COPII-mediated vesicle transport	Reactome	R-HSA-204005	3	68	0.000692268	0.00641429	LMAN1|COL7A1|NAPA	http://www.reactome.org/cgi-bin/eventbrowser_st_id?ST_ID=R-HSA-204005
Hemostasis	Reactome	R-HSA-109582	7	617	0.000809504	0.00729737	F2|PRKCA|SDC2|FAM3C|PRKCD|GNG5|KIF11	http://www.reactome.org/cgi-bin/eventbrowser_st_id?ST_ID=R-HSA-109582
Translocation of SLC2A4 (GLUT4) to the plasma membrane	Reactome	R-HSA-1445148	3	72	0.000812186	0.00729737	EXOC1|ACTG1|VAMP2	http://www.reactome.org/cgi-bin/eventbrowser_st_id?ST_ID=R-HSA-1445148
Signaling by Rho GTPases	Reactome	R-HSA-194315	6	449	0.000845712	0.00748519	ACTG1|PRKCA|ABI1|KNTC1|PRKCD|MAPRE1	http://www.reactome.org/cgi-bin/eventbrowser_st_id?ST_ID=R-HSA-194315
Asparagine N-linked glycosylation	Reactome	R-HSA-446203	5	304	0.000941939	0.00811764	TMED7|LMAN1|PDIA3|COL7A1|NAPA	http://www.reactome.org/cgi-bin/eventbrowser_st_id?ST_ID=R-HSA-446203
Signaling by NTRK1 (TRKA)	Reactome	R-HSA-187037	3	76	0.000944549	0.00811764	CLTA|AP2S1|STAT3	http://www.reactome.org/cgi-bin/eventbrowser_st_id?ST_ID=R-HSA-187037
Regulation of insulin secretion	Reactome	R-HSA-422356	3	78	0.00101555	0.008539	PRKCA|GNG5|VAMP2	http://www.reactome.org/cgi-bin/eventbrowser_st_id?ST_ID=R-HSA-422356
Cytokine Signaling in Immune system	Reactome	R-HSA-1280215	8	836	0.00102238	0.008539	VAMP2|STAT3|PSMD8|PRKCD|GRB2|IFNGR1|NUP205|ACTG1	http://www.reactome.org/cgi-bin/eventbrowser_st_id?ST_ID=R-HSA-1280215
GABA synthesis, release, reuptake and degradation	Reactome	R-HSA-888590	2	18	0.00106576	0.00865744	DNAJC5|VAMP2	http://www.reactome.org/cgi-bin/eventbrowser_st_id?ST_ID=R-HSA-888590
Cell-extracellular matrix interactions	Reactome	R-HSA-446353	2	18	0.00106576	0.00865744	RSU1|ACTG1	http://www.reactome.org/cgi-bin/eventbrowser_st_id?ST_ID=R-HSA-446353
ER-Phagosome pathway	Reactome	R-HSA-1236974	3	82	0.00116748	0.00894129	VAMP8|PDIA3|PSMD8	http://www.reactome.org/cgi-bin/eventbrowser_st_id?ST_ID=R-HSA-1236974
Transport to the Golgi and subsequent modification	Reactome	R-HSA-948021	4	185	0.00116848	0.00894129	TMED7|LMAN1|COL7A1|NAPA	http://www.reactome.org/cgi-bin/eventbrowser_st_id?ST_ID=R-HSA-948021
SHC1 events in ERBB2 signaling	Reactome	R-HSA-1250196	2	19	0.00117609	0.00894129	PRKCA|PRKCD	http://www.reactome.org/cgi-bin/eventbrowser_st_id?ST_ID=R-HSA-1250196
LDL clearance	Reactome	R-HSA-8964038	2	19	0.00117609	0.00894129	AP2S1|CLTA	http://www.reactome.org/cgi-bin/eventbrowser_st_id?ST_ID=R-HSA-8964038
VEGFR2 mediated cell proliferation	Reactome	R-HSA-5218921	2	19	0.00117609	0.00894129	PRKCA|PRKCD	http://www.reactome.org/cgi-bin/eventbrowser_st_id?ST_ID=R-HSA-5218921
Metabolism of RNA	Reactome	R-HSA-8953854	7	667	0.00126313	0.00922841	RPS24|SRSF1|PSMD8|PRKCA|PRKCD|RPS7|NUP205	http://www.reactome.org/cgi-bin/eventbrowser_st_id?ST_ID=R-HSA-8953854
Defective B4GALT7 causes EDS, progeroid type	Reactome	R-HSA-3560783	2	20	0.00129167	0.00922841	SDC2|VCAN	http://www.reactome.org/cgi-bin/eventbrowser_st_id?ST_ID=R-HSA-3560783
Defective B3GAT3 causes JDSSDHD	Reactome	R-HSA-3560801	2	20	0.00129167	0.00922841	SDC2|VCAN	http://www.reactome.org/cgi-bin/eventbrowser_st_id?ST_ID=R-HSA-3560801
Defective B3GALT6 causes EDSP2 and SEMDJL1	Reactome	R-HSA-4420332	2	20	0.00129167	0.00922841	SDC2|VCAN	http://www.reactome.org/cgi-bin/eventbrowser_st_id?ST_ID=R-HSA-4420332
Nef-mediates down modulation of cell surface receptors by recruiting them to clathrin adapters	Reactome	R-HSA-164938	2	20	0.00129167	0.00922841	AP2S1|AP1S1	http://www.reactome.org/cgi-bin/eventbrowser_st_id?ST_ID=R-HSA-164938
Cellular response to heat stress	Reactome	R-HSA-3371556	3	86	0.00133303	0.00929985	BAG2|MTOR|NUP205	http://www.reactome.org/cgi-bin/eventbrowser_st_id?ST_ID=R-HSA-3371556
Regulation of mRNA stability by proteins that bind AU-rich elements	Reactome	R-HSA-450531	3	86	0.00133303	0.00929985	PRKCA|PRKCD|PSMD8	http://www.reactome.org/cgi-bin/eventbrowser_st_id?ST_ID=R-HSA-450531
Opioid Signalling	Reactome	R-HSA-111885	3	91	0.0015598	0.0107553	PRKCA|GNG5|PRKCD	http://www.reactome.org/cgi-bin/eventbrowser_st_id?ST_ID=R-HSA-111885
Downregulation of SMAD2/3:SMAD4 transcriptional activity	Reactome	R-HSA-2173795	2	23	0.0016696	0.0113801	NEDD4L|SMURF2	http://www.reactome.org/cgi-bin/eventbrowser_st_id?ST_ID=R-HSA-2173795
RHO GTPases Activate NADPH Oxidases	Reactome	R-HSA-5668599	2	24	0.00180589	0.0121693	PRKCA|PRKCD	http://www.reactome.org/cgi-bin/eventbrowser_st_id?ST_ID=R-HSA-5668599
Cell Cycle, Mitotic	Reactome	R-HSA-69278	6	525	0.00185536	0.012269	PSMD8|PRKCA|MAPRE1|KNTC1|PHLDA1|NUP205	http://www.reactome.org/cgi-bin/eventbrowser_st_id?ST_ID=R-HSA-69278
Signaling by NTRKs	Reactome	R-HSA-166520	3	97	0.00186208	0.012269	CLTA|AP2S1|STAT3	http://www.reactome.org/cgi-bin/eventbrowser_st_id?ST_ID=R-HSA-166520
Antigen processing-Cross presentation	Reactome	R-HSA-1236975	3	98	0.00191575	0.0124301	VAMP8|PDIA3|PSMD8	http://www.reactome.org/cgi-bin/eventbrowser_st_id?ST_ID=R-HSA-1236975
Downregulation of TGF-beta receptor signaling	Reactome	R-HSA-2173788	2	25	0.0019473	0.0124301	NEDD4L|SMURF2	http://www.reactome.org/cgi-bin/eventbrowser_st_id?ST_ID=R-HSA-2173788
G alpha (q) signalling events	Reactome	R-HSA-416476	4	214	0.00196972	0.0124301	PRKCA|F2|GNG5|PRKCD	http://www.reactome.org/cgi-bin/eventbrowser_st_id?ST_ID=R-HSA-416476
COPI-dependent Golgi-to-ER retrograde traffic	Reactome	R-HSA-6811434	3	99	0.00197037	0.0124301	TMED7|KIF11|NAPA	http://www.reactome.org/cgi-bin/eventbrowser_st_id?ST_ID=R-HSA-6811434
The role of Nef in HIV-1 replication and disease pathogenesis	Reactome	R-HSA-164952	2	26	0.00209381	0.0129336	AP2S1|AP1S1	http://www.reactome.org/cgi-bin/eventbrowser_st_id?ST_ID=R-HSA-164952
A tetrasaccharide linker sequence is required for GAG synthesis	Reactome	R-HSA-1971475	2	26	0.00209381	0.0129336	SDC2|VCAN	http://www.reactome.org/cgi-bin/eventbrowser_st_id?ST_ID=R-HSA-1971475
Ub-specific processing proteases	Reactome	R-HSA-5689880	4	219	0.00213845	0.0130732	KEAP1|SMURF2|OTUB1|PSMD8	http://www.reactome.org/cgi-bin/eventbrowser_st_id?ST_ID=R-HSA-5689880
Syndecan interactions	Reactome	R-HSA-3000170	2	27	0.00224537	0.0134496	PRKCA|SDC2	http://www.reactome.org/cgi-bin/eventbrowser_st_id?ST_ID=R-HSA-3000170
Insulin processing	Reactome	R-HSA-264876	2	27	0.00224537	0.0134496	EXOC1|VAMP2	http://www.reactome.org/cgi-bin/eventbrowser_st_id?ST_ID=R-HSA-264876
Diseases of signal transduction	Reactome	R-HSA-5663202	5	374	0.00230547	0.0136714	MTOR|AGTRAP|STAT3|ACTG1|PSMD8	http://www.reactome.org/cgi-bin/eventbrowser_st_id?ST_ID=R-HSA-5663202
Integration of energy metabolism	Reactome	R-HSA-163685	3	107	0.00244249	0.0143405	PRKCA|GNG5|VAMP2	http://www.reactome.org/cgi-bin/eventbrowser_st_id?ST_ID=R-HSA-163685
M Phase	Reactome	R-HSA-68886	5	384	0.00257893	0.0149932	PRKCA|MAPRE1|KNTC1|PSMD8|NUP205	http://www.reactome.org/cgi-bin/eventbrowser_st_id?ST_ID=R-HSA-68886
L13a-mediated translational silencing of Ceruloplasmin expression	Reactome	R-HSA-156827	3	111	0.00270255	0.0155593	RPS7|RPS24|EIF2S2	http://www.reactome.org/cgi-bin/eventbrowser_st_id?ST_ID=R-HSA-156827
Laminin interactions	Reactome	R-HSA-3000157	2	30	0.00273023	0.0155676	COL18A1|COL7A1	http://www.reactome.org/cgi-bin/eventbrowser_st_id?ST_ID=R-HSA-3000157
GTP hydrolysis and joining of the 60S ribosomal subunit	Reactome	R-HSA-72706	3	112	0.00277013	0.0156446	RPS7|RPS24|EIF2S2	http://www.reactome.org/cgi-bin/eventbrowser_st_id?ST_ID=R-HSA-72706
Thrombin signalling through proteinase activated receptors (PARs)	Reactome	R-HSA-456926	2	31	0.00290182	0.0159331	F2|GNG5	http://www.reactome.org/cgi-bin/eventbrowser_st_id?ST_ID=R-HSA-456926
Transferrin endocytosis and recycling	Reactome	R-HSA-917977	2	31	0.00290182	0.0159331	STEAP3|ATP6V0A1	http://www.reactome.org/cgi-bin/eventbrowser_st_id?ST_ID=R-HSA-917977
TGF-beta receptor signaling activates SMADs	Reactome	R-HSA-2173789	2	31	0.00290182	0.0159331	NEDD4L|SMURF2	http://www.reactome.org/cgi-bin/eventbrowser_st_id?ST_ID=R-HSA-2173789
Plasma lipoprotein clearance	Reactome	R-HSA-8964043	2	32	0.00307835	0.0167474	AP2S1|CLTA	http://www.reactome.org/cgi-bin/eventbrowser_st_id?ST_ID=R-HSA-8964043
Neuronal System	Reactome	R-HSA-112316	5	402	0.00312943	0.0168705	PRKCA|DNAJC5|GNG5|FLOT2|VAMP2	http://www.reactome.org/cgi-bin/eventbrowser_st_id?ST_ID=R-HSA-112316
G alpha (i) signalling events	Reactome	R-HSA-418594	5	405	0.00322881	0.0172494	PRKCA|SDC2|LAP3|GNG5|PRKCD	http://www.reactome.org/cgi-bin/eventbrowser_st_id?ST_ID=R-HSA-418594
Cargo concentration in the ER	Reactome	R-HSA-5694530	2	33	0.0032598	0.0172595	LMAN1|COL7A1	http://www.reactome.org/cgi-bin/eventbrowser_st_id?ST_ID=R-HSA-5694530
RHO GTPases Activate WASPs and WAVEs	Reactome	R-HSA-5663213	2	35	0.00363736	0.0190881	ABI1|ACTG1	http://www.reactome.org/cgi-bin/eventbrowser_st_id?ST_ID=R-HSA-5663213
Calmodulin induced events	Reactome	R-HSA-111933	2	36	0.00383343	0.0196073	PRKCA|PRKCD	http://www.reactome.org/cgi-bin/eventbrowser_st_id?ST_ID=R-HSA-111933
CaM pathway	Reactome	R-HSA-111997	2	36	0.00383343	0.0196073	PRKCA|PRKCD	http://www.reactome.org/cgi-bin/eventbrowser_st_id?ST_ID=R-HSA-111997
Cellular responses to stress	Reactome	R-HSA-2262752	5	422	0.00383549	0.0196073	BAG2|MTOR|STAT3|PSMD8|NUP205	http://www.reactome.org/cgi-bin/eventbrowser_st_id?ST_ID=R-HSA-2262752
Transmission across Chemical Synapses	Reactome	R-HSA-112315	4	261	0.00396675	0.020105	PRKCA|DNAJC5|GNG5|VAMP2	http://www.reactome.org/cgi-bin/eventbrowser_st_id?ST_ID=R-HSA-112315
Ca-dependent events	Reactome	R-HSA-111996	2	38	0.00423999	0.0212102	PRKCA|PRKCD	http://www.reactome.org/cgi-bin/eventbrowser_st_id?ST_ID=R-HSA-111996
Influenza Viral RNA Transcription and Replication	Reactome	R-HSA-168273	3	131	0.00425636	0.0212102	RPS7|RPS24|NUP205	http://www.reactome.org/cgi-bin/eventbrowser_st_id?ST_ID=R-HSA-168273
Golgi-to-ER retrograde transport	Reactome	R-HSA-8856688	3	133	0.00443588	0.0218941	TMED7|KIF11|NAPA	http://www.reactome.org/cgi-bin/eventbrowser_st_id?ST_ID=R-HSA-8856688
Cell Cycle	Reactome	R-HSA-1640170	6	629	0.00446743	0.0218941	PSMD8|PRKCA|MAPRE1|KNTC1|PHLDA1|NUP205	http://www.reactome.org/cgi-bin/eventbrowser_st_id?ST_ID=R-HSA-1640170
Signaling by SCF-KIT	Reactome	R-HSA-1433557	2	40	0.00466566	0.0226782	PRKCA|STAT3	http://www.reactome.org/cgi-bin/eventbrowser_st_id?ST_ID=R-HSA-1433557
RHO GTPases Activate Formins	Reactome	R-HSA-5663220	3	136	0.00471369	0.0227253	MAPRE1|KNTC1|ACTG1	http://www.reactome.org/cgi-bin/eventbrowser_st_id?ST_ID=R-HSA-5663220
EPHB-mediated forward signaling	Reactome	R-HSA-3928662	2	41	0.0048856	0.0231773	SDC2|ACTG1	http://www.reactome.org/cgi-bin/eventbrowser_st_id?ST_ID=R-HSA-3928662
Diseases associated with glycosaminoglycan metabolism	Reactome	R-HSA-3560782	2	41	0.0048856	0.0231773	SDC2|VCAN	http://www.reactome.org/cgi-bin/eventbrowser_st_id?ST_ID=R-HSA-3560782
SUMOylation of DNA replication proteins	Reactome	R-HSA-4615885	2	42	0.00511024	0.0238612	NUP205|TOP1	http://www.reactome.org/cgi-bin/eventbrowser_st_id?ST_ID=R-HSA-4615885
DAG and IP3 signaling	Reactome	R-HSA-1489509	2	42	0.00511024	0.0238612	PRKCA|PRKCD	http://www.reactome.org/cgi-bin/eventbrowser_st_id?ST_ID=R-HSA-1489509
Intra-Golgi traffic	Reactome	R-HSA-6811438	2	44	0.00557353	0.0250625	NAPA|STX6	http://www.reactome.org/cgi-bin/eventbrowser_st_id?ST_ID=R-HSA-6811438
Transcriptional activity of SMAD2/SMAD3:SMAD4 heterotrimer	Reactome	R-HSA-2173793	2	44	0.00557353	0.0250625	NEDD4L|SMURF2	http://www.reactome.org/cgi-bin/eventbrowser_st_id?ST_ID=R-HSA-2173793
Interleukin-2 family signaling	Reactome	R-HSA-451927	2	44	0.00557353	0.0250625	GRB2|STAT3	http://www.reactome.org/cgi-bin/eventbrowser_st_id?ST_ID=R-HSA-451927
Collagen chain trimerization	Reactome	R-HSA-8948216	2	44	0.00557353	0.0250625	COL18A1|COL7A1	http://www.reactome.org/cgi-bin/eventbrowser_st_id?ST_ID=R-HSA-8948216
Intracellular signaling by second messengers	Reactome	R-HSA-9006925	4	288	0.00557884	0.0250625	PRKCA|MTOR|PRKCD|PSMD8	http://www.reactome.org/cgi-bin/eventbrowser_st_id?ST_ID=R-HSA-9006925
Translation	Reactome	R-HSA-72766	4	291	0.00578124	0.0257765	RPS7|RPS24|EIF2B1|EIF2S2	http://www.reactome.org/cgi-bin/eventbrowser_st_id?ST_ID=R-HSA-72766
HIV Life Cycle	Reactome	R-HSA-162587	3	149	0.00603793	0.0265988	NEDD4L|LAP3|NUP205	http://www.reactome.org/cgi-bin/eventbrowser_st_id?ST_ID=R-HSA-162587
Nuclear Envelope Breakdown	Reactome	R-HSA-2980766	2	46	0.00605537	0.0265988	PRKCA|NUP205	http://www.reactome.org/cgi-bin/eventbrowser_st_id?ST_ID=R-HSA-2980766
Deubiquitination	Reactome	R-HSA-5688426	4	296	0.00612938	0.0267259	KEAP1|SMURF2|OTUB1|PSMD8	http://www.reactome.org/cgi-bin/eventbrowser_st_id?ST_ID=R-HSA-5688426
Signaling by ERBB2	Reactome	R-HSA-1227986	2	47	0.00630317	0.0268905	PRKCA|PRKCD	http://www.reactome.org/cgi-bin/eventbrowser_st_id?ST_ID=R-HSA-1227986
Regulation of Complement cascade	Reactome	R-HSA-977606	2	47	0.00630317	0.0268905	F2|CD46	http://www.reactome.org/cgi-bin/eventbrowser_st_id?ST_ID=R-HSA-977606
Gap junction trafficking	Reactome	R-HSA-190828	2	47	0.00630317	0.0268905	CLTA|ACTG1	http://www.reactome.org/cgi-bin/eventbrowser_st_id?ST_ID=R-HSA-190828
Gap junction trafficking and regulation	Reactome	R-HSA-157858	2	48	0.00655554	0.0277674	CLTA|ACTG1	http://www.reactome.org/cgi-bin/eventbrowser_st_id?ST_ID=R-HSA-157858
Chondroitin sulfate/dermatan sulfate metabolism	Reactome	R-HSA-1793185	2	49	0.00681246	0.028651	SDC2|VCAN	http://www.reactome.org/cgi-bin/eventbrowser_st_id?ST_ID=R-HSA-1793185
Neurotransmitter release cycle	Reactome	R-HSA-112310	2	50	0.00707389	0.0295409	DNAJC5|VAMP2	http://www.reactome.org/cgi-bin/eventbrowser_st_id?ST_ID=R-HSA-112310
Regulation of RUNX3 expression and activity	Reactome	R-HSA-8941858	2	53	0.00788506	0.0326982	SMURF2|PSMD8	http://www.reactome.org/cgi-bin/eventbrowser_st_id?ST_ID=R-HSA-8941858
Degradation of AXIN	Reactome	R-HSA-4641257	2	54	0.00816433	0.0333893	SMURF2|PSMD8	http://www.reactome.org/cgi-bin/eventbrowser_st_id?ST_ID=R-HSA-4641257
PLC beta mediated events	Reactome	R-HSA-112043	2	54	0.00816433	0.0333893	PRKCA|PRKCD	http://www.reactome.org/cgi-bin/eventbrowser_st_id?ST_ID=R-HSA-112043
G-protein mediated events	Reactome	R-HSA-112040	2	55	0.00844801	0.0339421	PRKCA|PRKCD	http://www.reactome.org/cgi-bin/eventbrowser_st_id?ST_ID=R-HSA-112040
Heparan sulfate/heparin (HS-GAG) metabolism	Reactome	R-HSA-1638091	2	55	0.00844801	0.0339421	SDC2|VCAN	http://www.reactome.org/cgi-bin/eventbrowser_st_id?ST_ID=R-HSA-1638091
Regulation of expression of SLITs and ROBOs	Reactome	R-HSA-9010553	3	169	0.00847121	0.0339421	RPS7|RPS24|PSMD8	http://www.reactome.org/cgi-bin/eventbrowser_st_id?ST_ID=R-HSA-9010553
Gene expression (Transcription)	Reactome	R-HSA-74160	9	1448	0.00870035	0.0345305	SMURF2|XPO5|PSMD8|CARM1|NEDD4L|MTOR|SRSF1|STEAP3|NUP205	http://www.reactome.org/cgi-bin/eventbrowser_st_id?ST_ID=R-HSA-74160
Cellular responses to external stimuli	Reactome	R-HSA-8953897	5	516	0.00873454	0.0345305	BAG2|MTOR|STAT3|PSMD8|NUP205	http://www.reactome.org/cgi-bin/eventbrowser_st_id?ST_ID=R-HSA-8953897
Apoptosis	Reactome	R-HSA-109581	3	172	0.00887886	0.0348686	STAT3|PRKCD|PSMD8	http://www.reactome.org/cgi-bin/eventbrowser_st_id?ST_ID=R-HSA-109581
Complement cascade	Reactome	R-HSA-166658	2	57	0.00902849	0.035223	F2|CD46	http://www.reactome.org/cgi-bin/eventbrowser_st_id?ST_ID=R-HSA-166658
Programmed Cell Death	Reactome	R-HSA-5357801	3	175	0.00929785	0.0356766	STAT3|PRKCD|PSMD8	http://www.reactome.org/cgi-bin/eventbrowser_st_id?ST_ID=R-HSA-5357801
Non-integrin membrane-ECM interactions	Reactome	R-HSA-3000171	2	58	0.00932525	0.0356766	PRKCA|SDC2	http://www.reactome.org/cgi-bin/eventbrowser_st_id?ST_ID=R-HSA-3000171
Iron uptake and transport	Reactome	R-HSA-917937	2	58	0.00932525	0.0356766	STEAP3|ATP6V0A1	http://www.reactome.org/cgi-bin/eventbrowser_st_id?ST_ID=R-HSA-917937
Assembly of collagen fibrils and other multimeric structures	Reactome	R-HSA-2022090	2	60	0.00993169	0.0377531	COL18A1|COL7A1	http://www.reactome.org/cgi-bin/eventbrowser_st_id?ST_ID=R-HSA-2022090
Ca2+ pathway	Reactome	R-HSA-4086398	2	61	0.0102413	0.0386822	PRKCA|GNG5	http://www.reactome.org/cgi-bin/eventbrowser_st_id?ST_ID=R-HSA-4086398
Asymmetric localization of PCP proteins	Reactome	R-HSA-4608870	2	63	0.0108733	0.040772	SMURF2|PSMD8	http://www.reactome.org/cgi-bin/eventbrowser_st_id?ST_ID=R-HSA-4608870
Separation of Sister Chromatids	Reactome	R-HSA-2467813	3	186	0.0109321	0.040772	MAPRE1|KNTC1|PSMD8	http://www.reactome.org/cgi-bin/eventbrowser_st_id?ST_ID=R-HSA-2467813
Collagen degradation	Reactome	R-HSA-1442490	2	64	0.0111956	0.0414939	COL18A1|COL7A1	http://www.reactome.org/cgi-bin/eventbrowser_st_id?ST_ID=R-HSA-1442490
Plasma lipoprotein assembly, remodeling, and clearance	Reactome	R-HSA-174824	2	65	0.0115221	0.0424387	AP2S1|CLTA	http://www.reactome.org/cgi-bin/eventbrowser_st_id?ST_ID=R-HSA-174824
Regulation of HSF1-mediated heat shock response	Reactome	R-HSA-3371453	2	66	0.0118528	0.0433868	BAG2|NUP205	http://www.reactome.org/cgi-bin/eventbrowser_st_id?ST_ID=R-HSA-3371453
G2/M Transition	Reactome	R-HSA-69275	3	193	0.0120532	0.0433868	MAPRE1|PHLDA1|PSMD8	http://www.reactome.org/cgi-bin/eventbrowser_st_id?ST_ID=R-HSA-69275
Collagen biosynthesis and modifying enzymes	Reactome	R-HSA-1650814	2	67	0.0121876	0.0433868	COL18A1|COL7A1	http://www.reactome.org/cgi-bin/eventbrowser_st_id?ST_ID=R-HSA-1650814
Signaling by BRAF and RAF fusions	Reactome	R-HSA-6802952	2	67	0.0121876	0.0433868	AGTRAP|ACTG1	http://www.reactome.org/cgi-bin/eventbrowser_st_id?ST_ID=R-HSA-6802952
Interferon Signaling	Reactome	R-HSA-913531	3	194	0.0122185	0.0433868	PRKCD|NUP205|IFNGR1	http://www.reactome.org/cgi-bin/eventbrowser_st_id?ST_ID=R-HSA-913531
Mitotic Anaphase	Reactome	R-HSA-68882	3	194	0.0122185	0.0433868	MAPRE1|KNTC1|PSMD8	http://www.reactome.org/cgi-bin/eventbrowser_st_id?ST_ID=R-HSA-68882
Mitotic Metaphase and Anaphase	Reactome	R-HSA-2555396	3	195	0.0123852	0.0434581	MAPRE1|KNTC1|PSMD8	http://www.reactome.org/cgi-bin/eventbrowser_st_id?ST_ID=R-HSA-2555396
Mitotic G2-G2/M phases	Reactome	R-HSA-453274	3	195	0.0123852	0.0434581	MAPRE1|PHLDA1|PSMD8	http://www.reactome.org/cgi-bin/eventbrowser_st_id?ST_ID=R-HSA-453274
Metabolism of amino acids and derivatives	Reactome	R-HSA-71291	4	367	0.0126522	0.0441339	RPS7|SERINC5|RPS24|PSMD8	http://www.reactome.org/cgi-bin/eventbrowser_st_id?ST_ID=R-HSA-71291
Signaling by TGF-beta Receptor Complex	Reactome	R-HSA-170834	2	72	0.013923	0.048002	NEDD4L|SMURF2	http://www.reactome.org/cgi-bin/eventbrowser_st_id?ST_ID=R-HSA-170834
Transport of Mature mRNA derived from an Intron-Containing Transcript	Reactome	R-HSA-159236	2	72	0.013923	0.048002	SRSF1|NUP205	http://www.reactome.org/cgi-bin/eventbrowser_st_id?ST_ID=R-HSA-159236
Disinhibition of SNARE formation	Reactome	R-HSA-114516	1	5	0.0144032	0.0485288	PRKCA	http://www.reactome.org/cgi-bin/eventbrowser_st_id?ST_ID=R-HSA-114516
Toxicity of botulinum toxin type F (BoNT/F)	Reactome	R-HSA-5250981	1	5	0.0144032	0.0485288	VAMP2	http://www.reactome.org/cgi-bin/eventbrowser_st_id?ST_ID=R-HSA-5250981
Heme degradation	Reactome	R-HSA-189483	1	5	0.0144032	0.0485288	BLVRB	http://www.reactome.org/cgi-bin/eventbrowser_st_id?ST_ID=R-HSA-189483
Toxicity of botulinum toxin type D (BoNT/D)	Reactome	R-HSA-5250955	1	5	0.0144032	0.0485288	VAMP2	http://www.reactome.org/cgi-bin/eventbrowser_st_id?ST_ID=R-HSA-5250955
The role of GTSE1 in G2/M progression after G2 checkpoint	Reactome	R-HSA-8852276	2	76	0.0153837	0.0512501	MAPRE1|PSMD8	http://www.reactome.org/cgi-bin/eventbrowser_st_id?ST_ID=R-HSA-8852276
ECM proteoglycans	Reactome	R-HSA-3000178	2	76	0.0153837	0.0512501	VCAN|HAPLN1	http://www.reactome.org/cgi-bin/eventbrowser_st_id?ST_ID=R-HSA-3000178
Transport of Mature Transcript to Cytoplasm	Reactome	R-HSA-72202	2	81	0.0172978	0.0573049	SRSF1|NUP205	http://www.reactome.org/cgi-bin/eventbrowser_st_id?ST_ID=R-HSA-72202
Signaling by Interleukins	Reactome	R-HSA-449147	5	619	0.0178222	0.0587143	VAMP2|GRB2|STAT3|ACTG1|PSMD8	http://www.reactome.org/cgi-bin/eventbrowser_st_id?ST_ID=R-HSA-449147
Oncogenic MAPK signaling	Reactome	R-HSA-6802957	2	83	0.0180903	0.0592683	AGTRAP|ACTG1	http://www.reactome.org/cgi-bin/eventbrowser_st_id?ST_ID=R-HSA-6802957
Integrin cell surface interactions	Reactome	R-HSA-216083	2	84	0.0184923	0.0599231	COL18A1|COL7A1	http://www.reactome.org/cgi-bin/eventbrowser_st_id?ST_ID=R-HSA-216083
Hedgehog 'on' state	Reactome	R-HSA-5632684	2	84	0.0184923	0.0599231	SMURF2|PSMD8	http://www.reactome.org/cgi-bin/eventbrowser_st_id?ST_ID=R-HSA-5632684
Nef Mediated CD8 Down-regulation	Reactome	R-HSA-182218	1	7	0.0191584	0.0614106	AP2S1	http://www.reactome.org/cgi-bin/eventbrowser_st_id?ST_ID=R-HSA-182218
Neurofascin interactions	Reactome	R-HSA-447043	1	7	0.0191584	0.0614106	F3	http://www.reactome.org/cgi-bin/eventbrowser_st_id?ST_ID=R-HSA-447043
Collagen formation	Reactome	R-HSA-1474290	2	89	0.0205582	0.0645028	COL18A1|COL7A1	http://www.reactome.org/cgi-bin/eventbrowser_st_id?ST_ID=R-HSA-1474290
Peptide chain elongation	Reactome	R-HSA-156902	2	89	0.0205582	0.0645028	RPS7|RPS24	http://www.reactome.org/cgi-bin/eventbrowser_st_id?ST_ID=R-HSA-156902
Viral mRNA Translation	Reactome	R-HSA-192823	2	89	0.0205582	0.0645028	RPS7|RPS24	http://www.reactome.org/cgi-bin/eventbrowser_st_id?ST_ID=R-HSA-192823
Peptide hormone metabolism	Reactome	R-HSA-2980736	2	89	0.0205582	0.0645028	EXOC1|VAMP2	http://www.reactome.org/cgi-bin/eventbrowser_st_id?ST_ID=R-HSA-2980736
Cell junction organization	Reactome	R-HSA-446728	2	90	0.0209825	0.0648012	RSU1|ACTG1	http://www.reactome.org/cgi-bin/eventbrowser_st_id?ST_ID=R-HSA-446728
Interferon gamma signaling	Reactome	R-HSA-877300	2	90	0.0209825	0.0648012	PRKCD|IFNGR1	http://www.reactome.org/cgi-bin/eventbrowser_st_id?ST_ID=R-HSA-877300
ROBO receptors bind AKAP5	Reactome	R-HSA-9010642	1	8	0.0215276	0.0648012	PRKCA	http://www.reactome.org/cgi-bin/eventbrowser_st_id?ST_ID=R-HSA-9010642
Regulation of cytoskeletal remodeling and cell spreading by IPP complex components	Reactome	R-HSA-446388	1	8	0.0215276	0.0648012	RSU1	http://www.reactome.org/cgi-bin/eventbrowser_st_id?ST_ID=R-HSA-446388
EGFR Transactivation by Gastrin	Reactome	R-HSA-2179392	1	8	0.0215276	0.0648012	PRKCA	http://www.reactome.org/cgi-bin/eventbrowser_st_id?ST_ID=R-HSA-2179392
Defective CHST14 causes EDS, musculocontractural type	Reactome	R-HSA-3595174	1	8	0.0215276	0.0648012	VCAN	http://www.reactome.org/cgi-bin/eventbrowser_st_id?ST_ID=R-HSA-3595174
Defective CHSY1 causes TPBS	Reactome	R-HSA-3595177	1	8	0.0215276	0.0648012	VCAN	http://www.reactome.org/cgi-bin/eventbrowser_st_id?ST_ID=R-HSA-3595177
Defective CHST3 causes SEDCJD	Reactome	R-HSA-3595172	1	8	0.0215276	0.0648012	VCAN	http://www.reactome.org/cgi-bin/eventbrowser_st_id?ST_ID=R-HSA-3595172
Eukaryotic Translation Termination	Reactome	R-HSA-72764	2	93	0.0222771	0.0657229	RPS7|RPS24	http://www.reactome.org/cgi-bin/eventbrowser_st_id?ST_ID=R-HSA-72764
Transcriptional regulation by RUNX3	Reactome	R-HSA-8878159	2	93	0.0222771	0.0657229	SMURF2|PSMD8	http://www.reactome.org/cgi-bin/eventbrowser_st_id?ST_ID=R-HSA-8878159
Eukaryotic Translation Elongation	Reactome	R-HSA-156842	2	93	0.0222771	0.0657229	RPS7|RPS24	http://www.reactome.org/cgi-bin/eventbrowser_st_id?ST_ID=R-HSA-156842
Selenocysteine synthesis	Reactome	R-HSA-2408557	2	93	0.0222771	0.0657229	RPS7|RPS24	http://www.reactome.org/cgi-bin/eventbrowser_st_id?ST_ID=R-HSA-2408557
Chaperonin-mediated protein folding	Reactome	R-HSA-390466	2	94	0.0227158	0.0660317	GNG5|STAT3	http://www.reactome.org/cgi-bin/eventbrowser_st_id?ST_ID=R-HSA-390466
Amplification of signal from unattached kinetochores via a MAD2 inhibitory signal	Reactome	R-HSA-141444	2	94	0.0227158	0.0660317	MAPRE1|KNTC1	http://www.reactome.org/cgi-bin/eventbrowser_st_id?ST_ID=R-HSA-141444
Amplification of signal from the kinetochores	Reactome	R-HSA-141424	2	94	0.0227158	0.0660317	MAPRE1|KNTC1	http://www.reactome.org/cgi-bin/eventbrowser_st_id?ST_ID=R-HSA-141424
Nonsense Mediated Decay (NMD) independent of the Exon Junction Complex (EJC)	Reactome	R-HSA-975956	2	95	0.0231581	0.0665135	RPS7|RPS24	http://www.reactome.org/cgi-bin/eventbrowser_st_id?ST_ID=R-HSA-975956
Serine biosynthesis	Reactome	R-HSA-977347	1	9	0.023891	0.0665135	SERINC5	http://www.reactome.org/cgi-bin/eventbrowser_st_id?ST_ID=R-HSA-977347
Nef Mediated CD4 Down-regulation	Reactome	R-HSA-167590	1	9	0.023891	0.0665135	AP2S1	http://www.reactome.org/cgi-bin/eventbrowser_st_id?ST_ID=R-HSA-167590
Nef mediated downregulation of MHC class I complex cell surface expression	Reactome	R-HSA-164940	1	9	0.023891	0.0665135	AP1S1	http://www.reactome.org/cgi-bin/eventbrowser_st_id?ST_ID=R-HSA-164940
Interleukin-9 signaling	Reactome	R-HSA-8985947	1	9	0.023891	0.0665135	STAT3	http://www.reactome.org/cgi-bin/eventbrowser_st_id?ST_ID=R-HSA-8985947
Signaling by Leptin	Reactome	R-HSA-2586552	1	9	0.023891	0.0665135	STAT3	http://www.reactome.org/cgi-bin/eventbrowser_st_id?ST_ID=R-HSA-2586552
Interleukin-23 signaling	Reactome	R-HSA-9020933	1	9	0.023891	0.0665135	STAT3	http://www.reactome.org/cgi-bin/eventbrowser_st_id?ST_ID=R-HSA-9020933
BH3-only proteins associate with and inactivate anti-apoptotic BCL-2 members	Reactome	R-HSA-111453	1	9	0.023891	0.0665135	STAT3	http://www.reactome.org/cgi-bin/eventbrowser_st_id?ST_ID=R-HSA-111453
Transport of gamma-carboxylated protein precursors from the endoplasmic reticulum to the Golgi apparatus	Reactome	R-HSA-159763	1	9	0.023891	0.0665135	F2	http://www.reactome.org/cgi-bin/eventbrowser_st_id?ST_ID=R-HSA-159763
CLEC7A (Dectin-1) signaling	Reactome	R-HSA-5607764	2	99	0.0249626	0.069172	PRKCD|PSMD8	http://www.reactome.org/cgi-bin/eventbrowser_st_id?ST_ID=R-HSA-5607764
Protein folding	Reactome	R-HSA-391251	2	100	0.0254224	0.0694533	GNG5|STAT3	http://www.reactome.org/cgi-bin/eventbrowser_st_id?ST_ID=R-HSA-391251
Visual phototransduction	Reactome	R-HSA-2187338	2	100	0.0254224	0.0694533	PRKCA|SDC2	http://www.reactome.org/cgi-bin/eventbrowser_st_id?ST_ID=R-HSA-2187338
Formation of a pool of free 40S subunits	Reactome	R-HSA-72689	2	101	0.0258857	0.0694533	RPS7|RPS24	http://www.reactome.org/cgi-bin/eventbrowser_st_id?ST_ID=R-HSA-72689
Signaling by TGF-beta family members	Reactome	R-HSA-9006936	2	101	0.0258857	0.0694533	NEDD4L|SMURF2	http://www.reactome.org/cgi-bin/eventbrowser_st_id?ST_ID=R-HSA-9006936
COPI-mediated anterograde transport	Reactome	R-HSA-6807878	2	101	0.0258857	0.0694533	TMED7|NAPA	http://www.reactome.org/cgi-bin/eventbrowser_st_id?ST_ID=R-HSA-6807878
Neurotoxicity of clostridium toxins	Reactome	R-HSA-168799	1	10	0.0262488	0.0694533	VAMP2	http://www.reactome.org/cgi-bin/eventbrowser_st_id?ST_ID=R-HSA-168799
Interleukin-21 signaling	Reactome	R-HSA-9020958	1	10	0.0262488	0.0694533	STAT3	http://www.reactome.org/cgi-bin/eventbrowser_st_id?ST_ID=R-HSA-9020958
Acetylcholine regulates insulin secretion	Reactome	R-HSA-399997	1	10	0.0262488	0.0694533	PRKCA	http://www.reactome.org/cgi-bin/eventbrowser_st_id?ST_ID=R-HSA-399997
Gamma-carboxylation of protein precursors	Reactome	R-HSA-159740	1	10	0.0262488	0.0694533	F2	http://www.reactome.org/cgi-bin/eventbrowser_st_id?ST_ID=R-HSA-159740
Removal of aminoterminal propeptides from gamma-carboxylated proteins	Reactome	R-HSA-159782	1	10	0.0262488	0.0694533	F2	http://www.reactome.org/cgi-bin/eventbrowser_st_id?ST_ID=R-HSA-159782
ABC-family proteins mediated transport	Reactome	R-HSA-382556	2	102	0.0263524	0.0694533	PSMD8|EIF2S2	http://www.reactome.org/cgi-bin/eventbrowser_st_id?ST_ID=R-HSA-382556
Dermatan sulfate biosynthesis	Reactome	R-HSA-2022923	1	11	0.028601	0.0737409	VCAN	http://www.reactome.org/cgi-bin/eventbrowser_st_id?ST_ID=R-HSA-2022923
Interleukin-27 signaling	Reactome	R-HSA-9020956	1	11	0.028601	0.0737409	STAT3	http://www.reactome.org/cgi-bin/eventbrowser_st_id?ST_ID=R-HSA-9020956
Synthesis of PIPs at the late endosome membrane	Reactome	R-HSA-1660517	1	11	0.028601	0.0737409	MTM1	http://www.reactome.org/cgi-bin/eventbrowser_st_id?ST_ID=R-HSA-1660517
Gamma-carboxylation, transport, and amino-terminal cleavage of proteins	Reactome	R-HSA-159854	1	11	0.028601	0.0737409	F2	http://www.reactome.org/cgi-bin/eventbrowser_st_id?ST_ID=R-HSA-159854
Interleukin-6 signaling	Reactome	R-HSA-1059683	1	11	0.028601	0.0737409	STAT3	http://www.reactome.org/cgi-bin/eventbrowser_st_id?ST_ID=R-HSA-1059683
Neutrophil degranulation	Reactome	R-HSA-6798695	4	478	0.0296223	0.0760433	VAMP8|ATP6V0A1|PRKCD|DNAJC5	http://www.reactome.org/cgi-bin/eventbrowser_st_id?ST_ID=R-HSA-6798695
Other interleukin signaling	Reactome	R-HSA-449836	3	275	0.0300216	0.0767362	VAMP2|ACTG1|PSMD8	http://www.reactome.org/cgi-bin/eventbrowser_st_id?ST_ID=R-HSA-449836
Mitotic Spindle Checkpoint	Reactome	R-HSA-69618	2	110	0.0302076	0.0768804	MAPRE1|KNTC1	http://www.reactome.org/cgi-bin/eventbrowser_st_id?ST_ID=R-HSA-69618
Regulation of IFNG signaling	Reactome	R-HSA-877312	1	12	0.0309476	0.0777623	IFNGR1	http://www.reactome.org/cgi-bin/eventbrowser_st_id?ST_ID=R-HSA-877312
POU5F1 (OCT4), SOX2, NANOG activate genes related to proliferation	Reactome	R-HSA-2892247	1	12	0.0309476	0.0777623	STAT3	http://www.reactome.org/cgi-bin/eventbrowser_st_id?ST_ID=R-HSA-2892247
Interleukin-35 Signalling	Reactome	R-HSA-8984722	1	12	0.0309476	0.0777623	STAT3	http://www.reactome.org/cgi-bin/eventbrowser_st_id?ST_ID=R-HSA-8984722
SRP-dependent cotranslational protein targeting to membrane	Reactome	R-HSA-1799339	2	112	0.0312044	0.0780769	RPS7|RPS24	http://www.reactome.org/cgi-bin/eventbrowser_st_id?ST_ID=R-HSA-1799339
Nonsense-Mediated Decay (NMD)	Reactome	R-HSA-927802	2	115	0.0327238	0.0811935	RPS7|RPS24	http://www.reactome.org/cgi-bin/eventbrowser_st_id?ST_ID=R-HSA-927802
Nonsense Mediated Decay (NMD) enhanced by the Exon Junction Complex (EJC)	Reactome	R-HSA-975957	2	115	0.0327238	0.0811935	RPS7|RPS24	http://www.reactome.org/cgi-bin/eventbrowser_st_id?ST_ID=R-HSA-975957
Trafficking of GluR2-containing AMPA receptors	Reactome	R-HSA-416993	1	13	0.0332885	0.0815706	PRKCA	http://www.reactome.org/cgi-bin/eventbrowser_st_id?ST_ID=R-HSA-416993
Regulation of KIT signaling	Reactome	R-HSA-1433559	1	13	0.0332885	0.0815706	PRKCA	http://www.reactome.org/cgi-bin/eventbrowser_st_id?ST_ID=R-HSA-1433559
Depolymerisation of the Nuclear Lamina	Reactome	R-HSA-4419969	1	13	0.0332885	0.0815706	PRKCA	http://www.reactome.org/cgi-bin/eventbrowser_st_id?ST_ID=R-HSA-4419969
Metabolism of carbohydrates	Reactome	R-HSA-71387	3	288	0.0336953	0.0820301	SDC2|VCAN|NUP205	http://www.reactome.org/cgi-bin/eventbrowser_st_id?ST_ID=R-HSA-71387
Selenoamino acid metabolism	Reactome	R-HSA-2408522	2	117	0.0337527	0.0820301	RPS7|RPS24	http://www.reactome.org/cgi-bin/eventbrowser_st_id?ST_ID=R-HSA-2408522
Cell Cycle Checkpoints	Reactome	R-HSA-69620	3	289	0.0339871	0.0822628	MAPRE1|KNTC1|PSMD8	http://www.reactome.org/cgi-bin/eventbrowser_st_id?ST_ID=R-HSA-69620
Organelle biogenesis and maintenance	Reactome	R-HSA-1852241	3	294	0.0354663	0.0844998	EXOC1|MAPRE1|CARM1	http://www.reactome.org/cgi-bin/eventbrowser_st_id?ST_ID=R-HSA-1852241
Defective EXT1 causes exostoses 1, TRPS2 and CHDS	Reactome	R-HSA-3656253	1	14	0.0356239	0.0844998	SDC2	http://www.reactome.org/cgi-bin/eventbrowser_st_id?ST_ID=R-HSA-3656253
Early Phase of HIV Life Cycle	Reactome	R-HSA-162594	1	14	0.0356239	0.0844998	LAP3	http://www.reactome.org/cgi-bin/eventbrowser_st_id?ST_ID=R-HSA-162594
Defective EXT2 causes exostoses 2	Reactome	R-HSA-3656237	1	14	0.0356239	0.0844998	SDC2	http://www.reactome.org/cgi-bin/eventbrowser_st_id?ST_ID=R-HSA-3656237
CS/DS degradation	Reactome	R-HSA-2024101	1	14	0.0356239	0.0844998	VCAN	http://www.reactome.org/cgi-bin/eventbrowser_st_id?ST_ID=R-HSA-2024101
Glycosaminoglycan metabolism	Reactome	R-HSA-1630316	2	123	0.036914	0.086865	SDC2|VCAN	http://www.reactome.org/cgi-bin/eventbrowser_st_id?ST_ID=R-HSA-1630316
Resolution of Sister Chromatid Cohesion	Reactome	R-HSA-2500257	2	123	0.036914	0.086865	MAPRE1|KNTC1	http://www.reactome.org/cgi-bin/eventbrowser_st_id?ST_ID=R-HSA-2500257
Anchoring fibril formation	Reactome	R-HSA-2214320	1	15	0.0379536	0.0883504	COL7A1	http://www.reactome.org/cgi-bin/eventbrowser_st_id?ST_ID=R-HSA-2214320
Signaling by cytosolic FGFR1 fusion mutants	Reactome	R-HSA-1839117	1	15	0.0379536	0.0883504	STAT3	http://www.reactome.org/cgi-bin/eventbrowser_st_id?ST_ID=R-HSA-1839117
Cell-Cell communication	Reactome	R-HSA-1500931	2	125	0.0379922	0.0883504	RSU1|ACTG1	http://www.reactome.org/cgi-bin/eventbrowser_st_id?ST_ID=R-HSA-1500931
Metabolism of porphyrins	Reactome	R-HSA-189445	1	16	0.0402778	0.0922191	BLVRB	http://www.reactome.org/cgi-bin/eventbrowser_st_id?ST_ID=R-HSA-189445
Synthesis of PIPs at the early endosome membrane	Reactome	R-HSA-1660516	1	16	0.0402778	0.0922191	MTM1	http://www.reactome.org/cgi-bin/eventbrowser_st_id?ST_ID=R-HSA-1660516
Purine catabolism	Reactome	R-HSA-74259	1	16	0.0402778	0.0922191	NUDT5	http://www.reactome.org/cgi-bin/eventbrowser_st_id?ST_ID=R-HSA-74259
Acetylcholine Neurotransmitter Release Cycle	Reactome	R-HSA-264642	1	16	0.0402778	0.0922191	VAMP2	http://www.reactome.org/cgi-bin/eventbrowser_st_id?ST_ID=R-HSA-264642
RNA Polymerase II Transcription	Reactome	R-HSA-73857	7	1316	0.0412272	0.0940297	SMURF2|SRSF1|PSMD8|CARM1|NEDD4L|MTOR|STEAP3	http://www.reactome.org/cgi-bin/eventbrowser_st_id?ST_ID=R-HSA-73857
Gene Silencing by RNA	Reactome	R-HSA-211000	2	133	0.0424236	0.0953196	XPO5|NUP205	http://www.reactome.org/cgi-bin/eventbrowser_st_id?ST_ID=R-HSA-211000
Response to elevated platelet cytosolic Ca2+	Reactome	R-HSA-76005	2	133	0.0424236	0.0953196	PRKCA|FAM3C	http://www.reactome.org/cgi-bin/eventbrowser_st_id?ST_ID=R-HSA-76005
Serotonin Neurotransmitter Release Cycle	Reactome	R-HSA-181429	1	17	0.0425965	0.0953196	VAMP2	http://www.reactome.org/cgi-bin/eventbrowser_st_id?ST_ID=R-HSA-181429
Gastrin-CREB signalling pathway via PKC and MAPK	Reactome	R-HSA-881907	1	17	0.0425965	0.0953196	PRKCA	http://www.reactome.org/cgi-bin/eventbrowser_st_id?ST_ID=R-HSA-881907
Norepinephrine Neurotransmitter Release Cycle	Reactome	R-HSA-181430	1	17	0.0425965	0.0953196	VAMP2	http://www.reactome.org/cgi-bin/eventbrowser_st_id?ST_ID=R-HSA-181430
Mitotic Prophase	Reactome	R-HSA-68875	2	134	0.0429906	0.0958399	PRKCA|NUP205	http://www.reactome.org/cgi-bin/eventbrowser_st_id?ST_ID=R-HSA-68875
Cell surface interactions at the vascular wall	Reactome	R-HSA-202733	2	135	0.0435604	0.0967465	F2|SDC2	http://www.reactome.org/cgi-bin/eventbrowser_st_id?ST_ID=R-HSA-202733
Late Phase of HIV Life Cycle	Reactome	R-HSA-162599	2	136	0.044133	0.0976526	NEDD4L|NUP205	http://www.reactome.org/cgi-bin/eventbrowser_st_id?ST_ID=R-HSA-162599
PTEN Regulation	Reactome	R-HSA-6807070	2	137	0.0447085	0.0979094	MTOR|PSMD8	http://www.reactome.org/cgi-bin/eventbrowser_st_id?ST_ID=R-HSA-6807070
RORA activates gene expression	Reactome	R-HSA-1368082	1	18	0.0449096	0.0979094	CARM1	http://www.reactome.org/cgi-bin/eventbrowser_st_id?ST_ID=R-HSA-1368082
G beta:gamma signalling through BTK	Reactome	R-HSA-8964315	1	18	0.0449096	0.0979094	GNG5	http://www.reactome.org/cgi-bin/eventbrowser_st_id?ST_ID=R-HSA-8964315
TP53 Regulates Transcription of Genes Involved in G2 Cell Cycle Arrest	Reactome	R-HSA-6804114	1	18	0.0449096	0.0979094	CARM1	http://www.reactome.org/cgi-bin/eventbrowser_st_id?ST_ID=R-HSA-6804114
Interleukin-1 family signaling	Reactome	R-HSA-446652	2	138	0.0452868	0.0983702	STAT3|PSMD8	http://www.reactome.org/cgi-bin/eventbrowser_st_id?ST_ID=R-HSA-446652
C-type lectin receptors (CLRs)	Reactome	R-HSA-5621481	2	140	0.0464516	0.100167	PRKCD|PSMD8	http://www.reactome.org/cgi-bin/eventbrowser_st_id?ST_ID=R-HSA-5621481
Degradation of the extracellular matrix	Reactome	R-HSA-1474228	2	140	0.0464516	0.100167	COL18A1|COL7A1	http://www.reactome.org/cgi-bin/eventbrowser_st_id?ST_ID=R-HSA-1474228
Insertion of tail-anchored proteins into the endoplasmic reticulum membrane	Reactome	R-HSA-9609523	1	19	0.0472171	0.100719	VAMP2	http://www.reactome.org/cgi-bin/eventbrowser_st_id?ST_ID=R-HSA-9609523
Chondroitin sulfate biosynthesis	Reactome	R-HSA-2022870	1	19	0.0472171	0.100719	VCAN	http://www.reactome.org/cgi-bin/eventbrowser_st_id?ST_ID=R-HSA-2022870
Prostacyclin signalling through prostacyclin receptor	Reactome	R-HSA-392851	1	19	0.0472171	0.100719	GNG5	http://www.reactome.org/cgi-bin/eventbrowser_st_id?ST_ID=R-HSA-392851
Diseases of glycosylation	Reactome	R-HSA-3781865	2	143	0.0482194	0.102488	SDC2|VCAN	http://www.reactome.org/cgi-bin/eventbrowser_st_id?ST_ID=R-HSA-3781865
G beta:gamma signalling through PLC beta	Reactome	R-HSA-418217	1	20	0.0495192	0.104131	GNG5	http://www.reactome.org/cgi-bin/eventbrowser_st_id?ST_ID=R-HSA-418217
G beta:gamma signalling through CDC42	Reactome	R-HSA-8964616	1	20	0.0495192	0.104131	GNG5	http://www.reactome.org/cgi-bin/eventbrowser_st_id?ST_ID=R-HSA-8964616
TP53 Regulates Transcription of Genes Involved in Cytochrome C Release	Reactome	R-HSA-6803204	1	20	0.0495192	0.104131	STEAP3	http://www.reactome.org/cgi-bin/eventbrowser_st_id?ST_ID=R-HSA-6803204
Signaling by Hedgehog	Reactome	R-HSA-5358351	2	148	0.0512195	0.107062	SMURF2|PSMD8	http://www.reactome.org/cgi-bin/eventbrowser_st_id?ST_ID=R-HSA-5358351
Synaptic adhesion-like molecules	Reactome	R-HSA-8849932	1	21	0.0518157	0.107062	FLOT2	http://www.reactome.org/cgi-bin/eventbrowser_st_id?ST_ID=R-HSA-8849932
Presynaptic function of Kainate receptors	Reactome	R-HSA-500657	1	21	0.0518157	0.107062	GNG5	http://www.reactome.org/cgi-bin/eventbrowser_st_id?ST_ID=R-HSA-500657
VxPx cargo-targeting to cilium	Reactome	R-HSA-5620916	1	21	0.0518157	0.107062	EXOC1	http://www.reactome.org/cgi-bin/eventbrowser_st_id?ST_ID=R-HSA-5620916
Interleukin-37 signaling	Reactome	R-HSA-9008059	1	21	0.0518157	0.107062	STAT3	http://www.reactome.org/cgi-bin/eventbrowser_st_id?ST_ID=R-HSA-9008059
GPCR downstream signalling	Reactome	R-HSA-388396	6	1108	0.0530885	0.108031	F2|PRKCA|SDC2|PRKCD|GNG5|LAP3	http://www.reactome.org/cgi-bin/eventbrowser_st_id?ST_ID=R-HSA-388396
Transcriptional regulation of pluripotent stem cells	Reactome	R-HSA-452723	1	22	0.0541068	0.108031	STAT3	http://www.reactome.org/cgi-bin/eventbrowser_st_id?ST_ID=R-HSA-452723
CD28 dependent PI3K/Akt signaling	Reactome	R-HSA-389357	1	22	0.0541068	0.108031	MTOR	http://www.reactome.org/cgi-bin/eventbrowser_st_id?ST_ID=R-HSA-389357
ADP signalling through P2Y purinoceptor 12	Reactome	R-HSA-392170	1	22	0.0541068	0.108031	GNG5	http://www.reactome.org/cgi-bin/eventbrowser_st_id?ST_ID=R-HSA-392170
Dopamine Neurotransmitter Release Cycle	Reactome	R-HSA-212676	1	22	0.0541068	0.108031	VAMP2	http://www.reactome.org/cgi-bin/eventbrowser_st_id?ST_ID=R-HSA-212676
NOTCH2 Activation and Transmission of Signal to the Nucleus	Reactome	R-HSA-2979096	1	22	0.0541068	0.108031	F3	http://www.reactome.org/cgi-bin/eventbrowser_st_id?ST_ID=R-HSA-2979096
Intrinsic Pathway of Fibrin Clot Formation	Reactome	R-HSA-140837	1	22	0.0541068	0.108031	F2	http://www.reactome.org/cgi-bin/eventbrowser_st_id?ST_ID=R-HSA-140837
mTORC1-mediated signalling	Reactome	R-HSA-166208	1	22	0.0541068	0.108031	MTOR	http://www.reactome.org/cgi-bin/eventbrowser_st_id?ST_ID=R-HSA-166208
Common Pathway of Fibrin Clot Formation	Reactome	R-HSA-140875	1	22	0.0541068	0.108031	F2	http://www.reactome.org/cgi-bin/eventbrowser_st_id?ST_ID=R-HSA-140875
HS-GAG degradation	Reactome	R-HSA-2024096	1	22	0.0541068	0.108031	SDC2	http://www.reactome.org/cgi-bin/eventbrowser_st_id?ST_ID=R-HSA-2024096
Growth hormone receptor signaling	Reactome	R-HSA-982772	1	23	0.0563924	0.111469	STAT3	http://www.reactome.org/cgi-bin/eventbrowser_st_id?ST_ID=R-HSA-982772
Glutamate Neurotransmitter Release Cycle	Reactome	R-HSA-210500	1	23	0.0563924	0.111469	VAMP2	http://www.reactome.org/cgi-bin/eventbrowser_st_id?ST_ID=R-HSA-210500
Thromboxane signalling through TP receptor	Reactome	R-HSA-428930	1	23	0.0563924	0.111469	GNG5	http://www.reactome.org/cgi-bin/eventbrowser_st_id?ST_ID=R-HSA-428930
Transcriptional Regulation by TP53	Reactome	R-HSA-3700989	3	359	0.0576263	0.113529	STEAP3|MTOR|CARM1	http://www.reactome.org/cgi-bin/eventbrowser_st_id?ST_ID=R-HSA-3700989
MicroRNA (miRNA) biogenesis	Reactome	R-HSA-203927	1	24	0.0586725	0.113702	XPO5	http://www.reactome.org/cgi-bin/eventbrowser_st_id?ST_ID=R-HSA-203927
ADP signalling through P2Y purinoceptor 1	Reactome	R-HSA-418592	1	24	0.0586725	0.113702	GNG5	http://www.reactome.org/cgi-bin/eventbrowser_st_id?ST_ID=R-HSA-418592
HSF1-dependent transactivation	Reactome	R-HSA-3371571	1	24	0.0586725	0.113702	MTOR	http://www.reactome.org/cgi-bin/eventbrowser_st_id?ST_ID=R-HSA-3371571
Interleukin-6 family signaling	Reactome	R-HSA-6783589	1	24	0.0586725	0.113702	STAT3	http://www.reactome.org/cgi-bin/eventbrowser_st_id?ST_ID=R-HSA-6783589
Role of phospholipids in phagocytosis	Reactome	R-HSA-2029485	1	24	0.0586725	0.113702	PRKCD	http://www.reactome.org/cgi-bin/eventbrowser_st_id?ST_ID=R-HSA-2029485
Antigen Presentation: Folding, assembly and peptide loading of class I MHC	Reactome	R-HSA-983170	1	25	0.0609471	0.115101	PDIA3	http://www.reactome.org/cgi-bin/eventbrowser_st_id?ST_ID=R-HSA-983170
FGFR1 mutant receptor activation	Reactome	R-HSA-1839124	1	25	0.0609471	0.115101	STAT3	http://www.reactome.org/cgi-bin/eventbrowser_st_id?ST_ID=R-HSA-1839124
G beta:gamma signalling through PI3Kgamma	Reactome	R-HSA-392451	1	25	0.0609471	0.115101	GNG5	http://www.reactome.org/cgi-bin/eventbrowser_st_id?ST_ID=R-HSA-392451
Constitutive Signaling by AKT1 E17K in Cancer	Reactome	R-HSA-5674400	1	25	0.0609471	0.115101	MTOR	http://www.reactome.org/cgi-bin/eventbrowser_st_id?ST_ID=R-HSA-5674400
Activation of G protein gated Potassium channels	Reactome	R-HSA-1296041	1	25	0.0609471	0.115101	GNG5	http://www.reactome.org/cgi-bin/eventbrowser_st_id?ST_ID=R-HSA-1296041
Inhibition of voltage gated Ca2+ channels via Gbeta/gamma subunits	Reactome	R-HSA-997272	1	25	0.0609471	0.115101	GNG5	http://www.reactome.org/cgi-bin/eventbrowser_st_id?ST_ID=R-HSA-997272
Interleukin-20 family signaling	Reactome	R-HSA-8854691	1	25	0.0609471	0.115101	STAT3	http://www.reactome.org/cgi-bin/eventbrowser_st_id?ST_ID=R-HSA-8854691
G protein gated Potassium channels	Reactome	R-HSA-1296059	1	25	0.0609471	0.115101	GNG5	http://www.reactome.org/cgi-bin/eventbrowser_st_id?ST_ID=R-HSA-1296059
Calnexin/calreticulin cycle	Reactome	R-HSA-901042	1	26	0.0632164	0.118631	PDIA3	http://www.reactome.org/cgi-bin/eventbrowser_st_id?ST_ID=R-HSA-901042
Insulin receptor recycling	Reactome	R-HSA-77387	1	26	0.0632164	0.118631	ATP6V0A1	http://www.reactome.org/cgi-bin/eventbrowser_st_id?ST_ID=R-HSA-77387
SUMO E3 ligases SUMOylate target proteins	Reactome	R-HSA-3108232	2	170	0.0651707	0.119845	NUP205|TOP1	http://www.reactome.org/cgi-bin/eventbrowser_st_id?ST_ID=R-HSA-3108232
Signaling by GPCR	Reactome	R-HSA-372790	6	1170	0.0654631	0.119845	F2|PRKCA|SDC2|PRKCD|GNG5|LAP3	http://www.reactome.org/cgi-bin/eventbrowser_st_id?ST_ID=R-HSA-372790
Glutamate binding, activation of AMPA receptors and synaptic plasticity	Reactome	R-HSA-399721	1	27	0.0654802	0.119845	PRKCA	http://www.reactome.org/cgi-bin/eventbrowser_st_id?ST_ID=R-HSA-399721
Effects of PIP2 hydrolysis	Reactome	R-HSA-114508	1	27	0.0654802	0.119845	PRKCD	http://www.reactome.org/cgi-bin/eventbrowser_st_id?ST_ID=R-HSA-114508
Uptake and actions of bacterial toxins	Reactome	R-HSA-5339562	1	27	0.0654802	0.119845	VAMP2	http://www.reactome.org/cgi-bin/eventbrowser_st_id?ST_ID=R-HSA-5339562
Downstream signal transduction	Reactome	R-HSA-186763	1	27	0.0654802	0.119845	STAT3	http://www.reactome.org/cgi-bin/eventbrowser_st_id?ST_ID=R-HSA-186763
BMAL1:CLOCK,NPAS2 activates circadian gene expression	Reactome	R-HSA-1368108	1	27	0.0654802	0.119845	CARM1	http://www.reactome.org/cgi-bin/eventbrowser_st_id?ST_ID=R-HSA-1368108
Trafficking of AMPA receptors	Reactome	R-HSA-399719	1	27	0.0654802	0.119845	PRKCA	http://www.reactome.org/cgi-bin/eventbrowser_st_id?ST_ID=R-HSA-399719
Disorders of transmembrane transporters	Reactome	R-HSA-5619115	2	172	0.0664961	0.120628	PSMD8|NUP205	http://www.reactome.org/cgi-bin/eventbrowser_st_id?ST_ID=R-HSA-5619115
Adrenaline,noradrenaline inhibits insulin secretion	Reactome	R-HSA-400042	1	28	0.0677385	0.120628	GNG5	http://www.reactome.org/cgi-bin/eventbrowser_st_id?ST_ID=R-HSA-400042
Energy dependent regulation of mTOR by LKB1-AMPK	Reactome	R-HSA-380972	1	28	0.0677385	0.120628	MTOR	http://www.reactome.org/cgi-bin/eventbrowser_st_id?ST_ID=R-HSA-380972
Defective TPR may confer susceptibility towards thyroid papillary carcinoma (TPC)	Reactome	R-HSA-5619107	1	28	0.0677385	0.120628	NUP205	http://www.reactome.org/cgi-bin/eventbrowser_st_id?ST_ID=R-HSA-5619107
NEP/NS2 Interacts with the Cellular Export Machinery	Reactome	R-HSA-168333	1	28	0.0677385	0.120628	NUP205	http://www.reactome.org/cgi-bin/eventbrowser_st_id?ST_ID=R-HSA-168333
G-protein activation	Reactome	R-HSA-202040	1	28	0.0677385	0.120628	GNG5	http://www.reactome.org/cgi-bin/eventbrowser_st_id?ST_ID=R-HSA-202040
Regulation of Glucokinase by Glucokinase Regulatory Protein	Reactome	R-HSA-170822	1	28	0.0677385	0.120628	NUP205	http://www.reactome.org/cgi-bin/eventbrowser_st_id?ST_ID=R-HSA-170822
Transport of Ribonucleoproteins into the Host Nucleus	Reactome	R-HSA-168271	1	28	0.0677385	0.120628	NUP205	http://www.reactome.org/cgi-bin/eventbrowser_st_id?ST_ID=R-HSA-168271
Signaling by BMP	Reactome	R-HSA-201451	1	28	0.0677385	0.120628	SMURF2	http://www.reactome.org/cgi-bin/eventbrowser_st_id?ST_ID=R-HSA-201451
SUMOylation	Reactome	R-HSA-2990846	2	176	0.0691738	0.122815	NUP205|TOP1	http://www.reactome.org/cgi-bin/eventbrowser_st_id?ST_ID=R-HSA-2990846
Budding and maturation of HIV virion	Reactome	R-HSA-162588	1	29	0.0699915	0.123527	NEDD4L	http://www.reactome.org/cgi-bin/eventbrowser_st_id?ST_ID=R-HSA-162588
VEGFR2 mediated vascular permeability	Reactome	R-HSA-5218920	1	29	0.0699915	0.123527	MTOR	http://www.reactome.org/cgi-bin/eventbrowser_st_id?ST_ID=R-HSA-5218920
Generic Transcription Pathway	Reactome	R-HSA-212436	6	1193	0.0704528	0.123972	SMURF2|PSMD8|CARM1|NEDD4L|MTOR|STEAP3	http://www.reactome.org/cgi-bin/eventbrowser_st_id?ST_ID=R-HSA-212436
Nuclear import of Rev protein	Reactome	R-HSA-180746	1	30	0.0722391	0.125476	NUP205	http://www.reactome.org/cgi-bin/eventbrowser_st_id?ST_ID=R-HSA-180746
Export of Viral Ribonucleoproteins from Nucleus	Reactome	R-HSA-168274	1	30	0.0722391	0.125476	NUP205	http://www.reactome.org/cgi-bin/eventbrowser_st_id?ST_ID=R-HSA-168274
Synthesis of active ubiquitin: roles of E1 and E2 enzymes	Reactome	R-HSA-8866652	1	30	0.0722391	0.125476	UBA6	http://www.reactome.org/cgi-bin/eventbrowser_st_id?ST_ID=R-HSA-8866652
Vpr-mediated nuclear import of PICs	Reactome	R-HSA-180910	1	30	0.0722391	0.125476	NUP205	http://www.reactome.org/cgi-bin/eventbrowser_st_id?ST_ID=R-HSA-180910
Major pathway of rRNA processing in the nucleolus and cytosol	Reactome	R-HSA-6791226	2	183	0.0739438	0.125476	RPS7|RPS24	http://www.reactome.org/cgi-bin/eventbrowser_st_id?ST_ID=R-HSA-6791226
CD28 co-stimulation	Reactome	R-HSA-389356	1	31	0.0744814	0.125476	MTOR	http://www.reactome.org/cgi-bin/eventbrowser_st_id?ST_ID=R-HSA-389356
Inwardly rectifying K+ channels	Reactome	R-HSA-1296065	1	31	0.0744814	0.125476	GNG5	http://www.reactome.org/cgi-bin/eventbrowser_st_id?ST_ID=R-HSA-1296065
PERK regulates gene expression	Reactome	R-HSA-381042	1	31	0.0744814	0.125476	EIF2S2	http://www.reactome.org/cgi-bin/eventbrowser_st_id?ST_ID=R-HSA-381042
Transport of the SLBP independent Mature mRNA	Reactome	R-HSA-159227	1	31	0.0744814	0.125476	NUP205	http://www.reactome.org/cgi-bin/eventbrowser_st_id?ST_ID=R-HSA-159227
HS-GAG biosynthesis	Reactome	R-HSA-2022928	1	31	0.0744814	0.125476	SDC2	http://www.reactome.org/cgi-bin/eventbrowser_st_id?ST_ID=R-HSA-2022928
Interaction between L1 and Ankyrins	Reactome	R-HSA-445095	1	31	0.0744814	0.125476	ACTG1	http://www.reactome.org/cgi-bin/eventbrowser_st_id?ST_ID=R-HSA-445095
Activated NOTCH1 Transmits Signal to the Nucleus	Reactome	R-HSA-2122948	1	31	0.0744814	0.125476	F3	http://www.reactome.org/cgi-bin/eventbrowser_st_id?ST_ID=R-HSA-2122948
SUMOylation of SUMOylation proteins	Reactome	R-HSA-4085377	1	31	0.0744814	0.125476	NUP205	http://www.reactome.org/cgi-bin/eventbrowser_st_id?ST_ID=R-HSA-4085377
Rev-mediated nuclear export of HIV RNA	Reactome	R-HSA-165054	1	31	0.0744814	0.125476	NUP205	http://www.reactome.org/cgi-bin/eventbrowser_st_id?ST_ID=R-HSA-165054
Signal amplification	Reactome	R-HSA-392518	1	31	0.0744814	0.125476	GNG5	http://www.reactome.org/cgi-bin/eventbrowser_st_id?ST_ID=R-HSA-392518
Ion channel transport	Reactome	R-HSA-983712	2	185	0.0753257	0.126022	NEDD4L|ATP6V0A1	http://www.reactome.org/cgi-bin/eventbrowser_st_id?ST_ID=R-HSA-983712
Metabolism of vitamins and cofactors	Reactome	R-HSA-196854	2	186	0.0760198	0.126022	SDC2|GPHN	http://www.reactome.org/cgi-bin/eventbrowser_st_id?ST_ID=R-HSA-196854
RHO GTPases activate IQGAPs	Reactome	R-HSA-5626467	1	32	0.0767182	0.126022	ACTG1	http://www.reactome.org/cgi-bin/eventbrowser_st_id?ST_ID=R-HSA-5626467
Transport of the SLBP Dependant Mature mRNA	Reactome	R-HSA-159230	1	32	0.0767182	0.126022	NUP205	http://www.reactome.org/cgi-bin/eventbrowser_st_id?ST_ID=R-HSA-159230
Nuclear Pore Complex (NPC) Disassembly	Reactome	R-HSA-3301854	1	32	0.0767182	0.126022	NUP205	http://www.reactome.org/cgi-bin/eventbrowser_st_id?ST_ID=R-HSA-3301854
Adherens junctions interactions	Reactome	R-HSA-418990	1	32	0.0767182	0.126022	ACTG1	http://www.reactome.org/cgi-bin/eventbrowser_st_id?ST_ID=R-HSA-418990
Signaling by FGFR1 in disease	Reactome	R-HSA-5655302	1	32	0.0767182	0.126022	STAT3	http://www.reactome.org/cgi-bin/eventbrowser_st_id?ST_ID=R-HSA-5655302
G-protein beta:gamma signalling	Reactome	R-HSA-397795	1	32	0.0767182	0.126022	GNG5	http://www.reactome.org/cgi-bin/eventbrowser_st_id?ST_ID=R-HSA-397795
Activation of kainate receptors upon glutamate binding	Reactome	R-HSA-451326	1	32	0.0767182	0.126022	GNG5	http://www.reactome.org/cgi-bin/eventbrowser_st_id?ST_ID=R-HSA-451326
Peptide ligand-binding receptors	Reactome	R-HSA-375276	2	188	0.0774141	0.126533	F2|LAP3	http://www.reactome.org/cgi-bin/eventbrowser_st_id?ST_ID=R-HSA-375276
Glucagon-type ligand receptors	Reactome	R-HSA-420092	1	33	0.0789497	0.126533	GNG5	http://www.reactome.org/cgi-bin/eventbrowser_st_id?ST_ID=R-HSA-420092
Signaling by NOTCH2	Reactome	R-HSA-1980145	1	33	0.0789497	0.126533	F3	http://www.reactome.org/cgi-bin/eventbrowser_st_id?ST_ID=R-HSA-1980145
Nucleobase catabolism	Reactome	R-HSA-8956319	1	33	0.0789497	0.126533	NUDT5	http://www.reactome.org/cgi-bin/eventbrowser_st_id?ST_ID=R-HSA-8956319
Interactions of Rev with host cellular proteins	Reactome	R-HSA-177243	1	33	0.0789497	0.126533	NUP205	http://www.reactome.org/cgi-bin/eventbrowser_st_id?ST_ID=R-HSA-177243
Glucagon signaling in metabolic regulation	Reactome	R-HSA-163359	1	33	0.0789497	0.126533	GNG5	http://www.reactome.org/cgi-bin/eventbrowser_st_id?ST_ID=R-HSA-163359
Interactions of Vpr with host cellular proteins	Reactome	R-HSA-176033	1	33	0.0789497	0.126533	NUP205	http://www.reactome.org/cgi-bin/eventbrowser_st_id?ST_ID=R-HSA-176033
Activation of Matrix Metalloproteinases	Reactome	R-HSA-1592389	1	33	0.0789497	0.126533	COL18A1	http://www.reactome.org/cgi-bin/eventbrowser_st_id?ST_ID=R-HSA-1592389
Inactivation, recovery and regulation of the phototransduction cascade	Reactome	R-HSA-2514859	1	33	0.0789497	0.126533	PRKCA	http://www.reactome.org/cgi-bin/eventbrowser_st_id?ST_ID=R-HSA-2514859
rRNA processing in the nucleus and cytosol	Reactome	R-HSA-8868773	2	193	0.080935	0.129054	RPS7|RPS24	http://www.reactome.org/cgi-bin/eventbrowser_st_id?ST_ID=R-HSA-8868773
The phototransduction cascade	Reactome	R-HSA-2514856	1	34	0.0811759	0.129054	PRKCA	http://www.reactome.org/cgi-bin/eventbrowser_st_id?ST_ID=R-HSA-2514856
SUMOylation of ubiquitinylation proteins	Reactome	R-HSA-3232142	1	34	0.0811759	0.129054	NUP205	http://www.reactome.org/cgi-bin/eventbrowser_st_id?ST_ID=R-HSA-3232142
Mitotic Prometaphase	Reactome	R-HSA-68877	2	196	0.0830712	0.131527	MAPRE1|KNTC1	http://www.reactome.org/cgi-bin/eventbrowser_st_id?ST_ID=R-HSA-68877
N-glycan trimming in the ER and Calnexin/Calreticulin cycle	Reactome	R-HSA-532668	1	35	0.0833967	0.131527	PDIA3	http://www.reactome.org/cgi-bin/eventbrowser_st_id?ST_ID=R-HSA-532668
Regulation of TP53 Degradation	Reactome	R-HSA-6804757	1	35	0.0833967	0.131527	MTOR	http://www.reactome.org/cgi-bin/eventbrowser_st_id?ST_ID=R-HSA-6804757
Neurotransmitter receptors and postsynaptic signal transmission	Reactome	R-HSA-112314	2	197	0.0837872	0.131793	PRKCA|GNG5	http://www.reactome.org/cgi-bin/eventbrowser_st_id?ST_ID=R-HSA-112314
ROS and RNS production in phagocytes	Reactome	R-HSA-1222556	1	36	0.0856123	0.132901	ATP6V0A1	http://www.reactome.org/cgi-bin/eventbrowser_st_id?ST_ID=R-HSA-1222556
Striated Muscle Contraction	Reactome	R-HSA-390522	1	36	0.0856123	0.132901	MYH3	http://www.reactome.org/cgi-bin/eventbrowser_st_id?ST_ID=R-HSA-390522
Regulation of TP53 Expression and Degradation	Reactome	R-HSA-6806003	1	36	0.0856123	0.132901	MTOR	http://www.reactome.org/cgi-bin/eventbrowser_st_id?ST_ID=R-HSA-6806003
Interleukin-7 signaling	Reactome	R-HSA-1266695	1	36	0.0856123	0.132901	STAT3	http://www.reactome.org/cgi-bin/eventbrowser_st_id?ST_ID=R-HSA-1266695
Signaling by high-kinase activity BRAF mutants	Reactome	R-HSA-6802948	1	36	0.0856123	0.132901	ACTG1	http://www.reactome.org/cgi-bin/eventbrowser_st_id?ST_ID=R-HSA-6802948
Cilium Assembly	Reactome	R-HSA-5617833	2	200	0.0859463	0.133071	EXOC1|MAPRE1	http://www.reactome.org/cgi-bin/eventbrowser_st_id?ST_ID=R-HSA-5617833
NS1 Mediated Effects on Host Pathways	Reactome	R-HSA-168276	1	37	0.0878225	0.13527	NUP205	http://www.reactome.org/cgi-bin/eventbrowser_st_id?ST_ID=R-HSA-168276
Apoptotic cleavage of cellular proteins	Reactome	R-HSA-111465	1	37	0.0878225	0.13527	PRKCD	http://www.reactome.org/cgi-bin/eventbrowser_st_id?ST_ID=R-HSA-111465
rRNA processing	Reactome	R-HSA-72312	2	203	0.0881222	0.13538	RPS7|RPS24	http://www.reactome.org/cgi-bin/eventbrowser_st_id?ST_ID=R-HSA-72312
Association of TriC/CCT with target proteins during biosynthesis	Reactome	R-HSA-390471	1	38	0.0900275	0.136888	STAT3	http://www.reactome.org/cgi-bin/eventbrowser_st_id?ST_ID=R-HSA-390471
Transport of Mature mRNA Derived from an Intronless Transcript	Reactome	R-HSA-159231	1	38	0.0900275	0.136888	NUP205	http://www.reactome.org/cgi-bin/eventbrowser_st_id?ST_ID=R-HSA-159231
Platelet Aggregation (Plug Formation)	Reactome	R-HSA-76009	1	38	0.0900275	0.136888	F2	http://www.reactome.org/cgi-bin/eventbrowser_st_id?ST_ID=R-HSA-76009
Ovarian tumor domain proteases	Reactome	R-HSA-5689896	1	38	0.0900275	0.136888	OTUB1	http://www.reactome.org/cgi-bin/eventbrowser_st_id?ST_ID=R-HSA-5689896
Gamma carboxylation, hypusine formation and arylsulfatase activation	Reactome	R-HSA-163841	1	39	0.0922272	0.137414	F2	http://www.reactome.org/cgi-bin/eventbrowser_st_id?ST_ID=R-HSA-163841
mTOR signalling	Reactome	R-HSA-165159	1	39	0.0922272	0.137414	MTOR	http://www.reactome.org/cgi-bin/eventbrowser_st_id?ST_ID=R-HSA-165159
RET signaling	Reactome	R-HSA-8853659	1	39	0.0922272	0.137414	PRKCA	http://www.reactome.org/cgi-bin/eventbrowser_st_id?ST_ID=R-HSA-8853659
GABA B receptor activation	Reactome	R-HSA-977444	1	39	0.0922272	0.137414	GNG5	http://www.reactome.org/cgi-bin/eventbrowser_st_id?ST_ID=R-HSA-977444
Transport of Mature mRNAs Derived from Intronless Transcripts	Reactome	R-HSA-159234	1	39	0.0922272	0.137414	NUP205	http://www.reactome.org/cgi-bin/eventbrowser_st_id?ST_ID=R-HSA-159234
Formation of Fibrin Clot (Clotting Cascade)	Reactome	R-HSA-140877	1	39	0.0922272	0.137414	F2	http://www.reactome.org/cgi-bin/eventbrowser_st_id?ST_ID=R-HSA-140877
Activation of GABAB receptors	Reactome	R-HSA-991365	1	39	0.0922272	0.137414	GNG5	http://www.reactome.org/cgi-bin/eventbrowser_st_id?ST_ID=R-HSA-991365
Host Interactions with Influenza Factors	Reactome	R-HSA-168253	1	39	0.0922272	0.137414	NUP205	http://www.reactome.org/cgi-bin/eventbrowser_st_id?ST_ID=R-HSA-168253
Muscle contraction	Reactome	R-HSA-397014	2	209	0.0925231	0.137509	MYH3|DYSF	http://www.reactome.org/cgi-bin/eventbrowser_st_id?ST_ID=R-HSA-397014
Activation of gene expression by SREBF (SREBP)	Reactome	R-HSA-2426168	1	40	0.0944216	0.138938	CARM1	http://www.reactome.org/cgi-bin/eventbrowser_st_id?ST_ID=R-HSA-2426168
MAP2K and MAPK activation	Reactome	R-HSA-5674135	1	40	0.0944216	0.138938	ACTG1	http://www.reactome.org/cgi-bin/eventbrowser_st_id?ST_ID=R-HSA-5674135
Smooth Muscle Contraction	Reactome	R-HSA-445355	1	40	0.0944216	0.138938	DYSF	http://www.reactome.org/cgi-bin/eventbrowser_st_id?ST_ID=R-HSA-445355
Viral Messenger RNA Synthesis	Reactome	R-HSA-168325	1	40	0.0944216	0.138938	NUP205	http://www.reactome.org/cgi-bin/eventbrowser_st_id?ST_ID=R-HSA-168325
Glucagon-like Peptide-1 (GLP1) regulates insulin secretion	Reactome	R-HSA-381676	1	42	0.0987947	0.144638	GNG5	http://www.reactome.org/cgi-bin/eventbrowser_st_id?ST_ID=R-HSA-381676
Cooperation of PDCL (PhLP1) and TRiC/CCT in G-protein beta folding	Reactome	R-HSA-6814122	1	42	0.0987947	0.144638	GNG5	http://www.reactome.org/cgi-bin/eventbrowser_st_id?ST_ID=R-HSA-6814122
GPCR ligand binding	Reactome	R-HSA-500792	3	454	0.0990274	0.144638	F2|GNG5|LAP3	http://www.reactome.org/cgi-bin/eventbrowser_st_id?ST_ID=R-HSA-500792
SUMOylation of RNA binding proteins	Reactome	R-HSA-4570464	1	43	0.100973	0.146399	NUP205	http://www.reactome.org/cgi-bin/eventbrowser_st_id?ST_ID=R-HSA-4570464
Vasopressin regulates renal water homeostasis via Aquaporins	Reactome	R-HSA-432040	1	43	0.100973	0.146399	GNG5	http://www.reactome.org/cgi-bin/eventbrowser_st_id?ST_ID=R-HSA-432040
Retinoid metabolism and transport	Reactome	R-HSA-975634	1	43	0.100973	0.146399	SDC2	http://www.reactome.org/cgi-bin/eventbrowser_st_id?ST_ID=R-HSA-975634
ESR-mediated signaling	Reactome	R-HSA-8939211	2	221	0.101511	0.14682	GNG5|CARM1	http://www.reactome.org/cgi-bin/eventbrowser_st_id?ST_ID=R-HSA-8939211
TP53 Regulates Transcription of Cell Death Genes	Reactome	R-HSA-5633008	1	44	0.103147	0.148823	STEAP3	http://www.reactome.org/cgi-bin/eventbrowser_st_id?ST_ID=R-HSA-5633008
Signaling by NOTCH	Reactome	R-HSA-157118	2	231	0.109179	0.155988	F3|PSMD8	http://www.reactome.org/cgi-bin/eventbrowser_st_id?ST_ID=R-HSA-157118
Metabolism of fat-soluble vitamins	Reactome	R-HSA-6806667	1	47	0.109636	0.155988	SDC2	http://www.reactome.org/cgi-bin/eventbrowser_st_id?ST_ID=R-HSA-6806667
Interleukin-10 signaling	Reactome	R-HSA-6783783	1	47	0.109636	0.155988	STAT3	http://www.reactome.org/cgi-bin/eventbrowser_st_id?ST_ID=R-HSA-6783783
Signaling by moderate kinase activity BRAF mutants	Reactome	R-HSA-6802946	1	47	0.109636	0.155988	ACTG1	http://www.reactome.org/cgi-bin/eventbrowser_st_id?ST_ID=R-HSA-6802946
Paradoxical activation of RAF signaling by kinase inactive BRAF	Reactome	R-HSA-6802955	1	47	0.109636	0.155988	ACTG1	http://www.reactome.org/cgi-bin/eventbrowser_st_id?ST_ID=R-HSA-6802955
TCF dependent signaling in response to WNT	Reactome	R-HSA-201681	2	232	0.109954	0.155988	SMURF2|PSMD8	http://www.reactome.org/cgi-bin/eventbrowser_st_id?ST_ID=R-HSA-201681
Neddylation	Reactome	R-HSA-8951664	2	232	0.109954	0.155988	KEAP1|PSMD8	http://www.reactome.org/cgi-bin/eventbrowser_st_id?ST_ID=R-HSA-8951664
RAF/MAP kinase cascade	Reactome	R-HSA-5673001	2	234	0.111509	0.157461	ACTG1|PSMD8	http://www.reactome.org/cgi-bin/eventbrowser_st_id?ST_ID=R-HSA-5673001
TP53 Regulates Transcription of Cell Cycle Genes	Reactome	R-HSA-6791312	1	48	0.111789	0.157461	CARM1	http://www.reactome.org/cgi-bin/eventbrowser_st_id?ST_ID=R-HSA-6791312
Chemokine receptors bind chemokines	Reactome	R-HSA-380108	1	48	0.111789	0.157461	LAP3	http://www.reactome.org/cgi-bin/eventbrowser_st_id?ST_ID=R-HSA-380108
Cross-presentation of soluble exogenous antigens (endosomes)	Reactome	R-HSA-1236978	1	49	0.113937	0.159727	PSMD8	http://www.reactome.org/cgi-bin/eventbrowser_st_id?ST_ID=R-HSA-1236978
Regulation of activated PAK-2p34 by proteasome mediated degradation	Reactome	R-HSA-211733	1	49	0.113937	0.159727	PSMD8	http://www.reactome.org/cgi-bin/eventbrowser_st_id?ST_ID=R-HSA-211733
MAPK1/MAPK3 signaling	Reactome	R-HSA-5684996	2	239	0.115421	0.160417	ACTG1|PSMD8	http://www.reactome.org/cgi-bin/eventbrowser_st_id?ST_ID=R-HSA-5684996
Regulation of ornithine decarboxylase (ODC)	Reactome	R-HSA-350562	1	50	0.116079	0.160417	PSMD8	http://www.reactome.org/cgi-bin/eventbrowser_st_id?ST_ID=R-HSA-350562
snRNP Assembly	Reactome	R-HSA-191859	1	50	0.116079	0.160417	NUP205	http://www.reactome.org/cgi-bin/eventbrowser_st_id?ST_ID=R-HSA-191859
Metabolism of non-coding RNA	Reactome	R-HSA-194441	1	50	0.116079	0.160417	NUP205	http://www.reactome.org/cgi-bin/eventbrowser_st_id?ST_ID=R-HSA-194441
Intrinsic Pathway for Apoptosis	Reactome	R-HSA-109606	1	50	0.116079	0.160417	STAT3	http://www.reactome.org/cgi-bin/eventbrowser_st_id?ST_ID=R-HSA-109606
Processing of Capped Intron-Containing Pre-mRNA	Reactome	R-HSA-72203	2	241	0.116996	0.160417	SRSF1|NUP205	http://www.reactome.org/cgi-bin/eventbrowser_st_id?ST_ID=R-HSA-72203
Ubiquitin-dependent degradation of Cyclin D	Reactome	R-HSA-75815	1	51	0.118216	0.160417	PSMD8	http://www.reactome.org/cgi-bin/eventbrowser_st_id?ST_ID=R-HSA-75815
p53-Independent DNA Damage Response	Reactome	R-HSA-69610	1	51	0.118216	0.160417	PSMD8	http://www.reactome.org/cgi-bin/eventbrowser_st_id?ST_ID=R-HSA-69610
Ubiquitin Mediated Degradation of Phosphorylated Cdc25A	Reactome	R-HSA-69601	1	51	0.118216	0.160417	PSMD8	http://www.reactome.org/cgi-bin/eventbrowser_st_id?ST_ID=R-HSA-69601
Cargo trafficking to the periciliary membrane	Reactome	R-HSA-5620920	1	51	0.118216	0.160417	EXOC1	http://www.reactome.org/cgi-bin/eventbrowser_st_id?ST_ID=R-HSA-5620920
Vpu mediated degradation of CD4	Reactome	R-HSA-180534	1	51	0.118216	0.160417	PSMD8	http://www.reactome.org/cgi-bin/eventbrowser_st_id?ST_ID=R-HSA-180534
p53-Independent G1/S DNA damage checkpoint	Reactome	R-HSA-69613	1	51	0.118216	0.160417	PSMD8	http://www.reactome.org/cgi-bin/eventbrowser_st_id?ST_ID=R-HSA-69613
Autodegradation of the E3 ubiquitin ligase COP1	Reactome	R-HSA-349425	1	51	0.118216	0.160417	PSMD8	http://www.reactome.org/cgi-bin/eventbrowser_st_id?ST_ID=R-HSA-349425
Apoptotic execution phase	Reactome	R-HSA-75153	1	51	0.118216	0.160417	PRKCD	http://www.reactome.org/cgi-bin/eventbrowser_st_id?ST_ID=R-HSA-75153
Regulation of Apoptosis	Reactome	R-HSA-169911	1	52	0.120349	0.160736	PSMD8	http://www.reactome.org/cgi-bin/eventbrowser_st_id?ST_ID=R-HSA-169911
Vif-mediated degradation of APOBEC3G	Reactome	R-HSA-180585	1	52	0.120349	0.160736	PSMD8	http://www.reactome.org/cgi-bin/eventbrowser_st_id?ST_ID=R-HSA-180585
Signaling by PTK6	Reactome	R-HSA-8848021	1	52	0.120349	0.160736	STAT3	http://www.reactome.org/cgi-bin/eventbrowser_st_id?ST_ID=R-HSA-8848021
Negative regulation of NOTCH4 signaling	Reactome	R-HSA-9604323	1	52	0.120349	0.160736	PSMD8	http://www.reactome.org/cgi-bin/eventbrowser_st_id?ST_ID=R-HSA-9604323
Aquaporin-mediated transport	Reactome	R-HSA-445717	1	52	0.120349	0.160736	GNG5	http://www.reactome.org/cgi-bin/eventbrowser_st_id?ST_ID=R-HSA-445717
mRNA Splicing - Minor Pathway	Reactome	R-HSA-72165	1	52	0.120349	0.160736	SRSF1	http://www.reactome.org/cgi-bin/eventbrowser_st_id?ST_ID=R-HSA-72165
Signaling by Non-Receptor Tyrosine Kinases	Reactome	R-HSA-9006927	1	52	0.120349	0.160736	STAT3	http://www.reactome.org/cgi-bin/eventbrowser_st_id?ST_ID=R-HSA-9006927
PIP3 activates AKT signaling	Reactome	R-HSA-1257604	2	247	0.121752	0.162116	MTOR|PSMD8	http://www.reactome.org/cgi-bin/eventbrowser_st_id?ST_ID=R-HSA-1257604
Synthesis of PIPs at the plasma membrane	Reactome	R-HSA-1660499	1	53	0.122476	0.162116	MTM1	http://www.reactome.org/cgi-bin/eventbrowser_st_id?ST_ID=R-HSA-1660499
FBXL7 down-regulates AURKA during mitotic entry and in early mitosis	Reactome	R-HSA-8854050	1	53	0.122476	0.162116	PSMD8	http://www.reactome.org/cgi-bin/eventbrowser_st_id?ST_ID=R-HSA-8854050
Regulation of cholesterol biosynthesis by SREBP (SREBF)	Reactome	R-HSA-1655829	1	53	0.122476	0.162116	CARM1	http://www.reactome.org/cgi-bin/eventbrowser_st_id?ST_ID=R-HSA-1655829
tRNA processing in the nucleus	Reactome	R-HSA-6784531	1	54	0.124598	0.163828	NUP205	http://www.reactome.org/cgi-bin/eventbrowser_st_id?ST_ID=R-HSA-6784531
SCF-beta-TrCP mediated degradation of Emi1	Reactome	R-HSA-174113	1	54	0.124598	0.163828	PSMD8	http://www.reactome.org/cgi-bin/eventbrowser_st_id?ST_ID=R-HSA-174113
AUF1 (hnRNP D0) binds and destabilizes mRNA	Reactome	R-HSA-450408	1	54	0.124598	0.163828	PSMD8	http://www.reactome.org/cgi-bin/eventbrowser_st_id?ST_ID=R-HSA-450408
FLT3 Signaling	Reactome	R-HSA-9607240	2	252	0.125752	0.164785	ACTG1|PSMD8	http://www.reactome.org/cgi-bin/eventbrowser_st_id?ST_ID=R-HSA-9607240
Stabilization of p53	Reactome	R-HSA-69541	1	55	0.126715	0.164785	PSMD8	http://www.reactome.org/cgi-bin/eventbrowser_st_id?ST_ID=R-HSA-69541
Signaling by PDGF	Reactome	R-HSA-186797	1	55	0.126715	0.164785	STAT3	http://www.reactome.org/cgi-bin/eventbrowser_st_id?ST_ID=R-HSA-186797
Hh mutants that don't undergo autocatalytic processing are degraded by ERAD	Reactome	R-HSA-5362768	1	55	0.126715	0.164785	PSMD8	http://www.reactome.org/cgi-bin/eventbrowser_st_id?ST_ID=R-HSA-5362768
Transcriptional activation of mitochondrial biogenesis	Reactome	R-HSA-2151201	1	55	0.126715	0.164785	CARM1	http://www.reactome.org/cgi-bin/eventbrowser_st_id?ST_ID=R-HSA-2151201
Degradation of DVL	Reactome	R-HSA-4641258	1	56	0.128827	0.1668	PSMD8	http://www.reactome.org/cgi-bin/eventbrowser_st_id?ST_ID=R-HSA-4641258
GABA receptor activation	Reactome	R-HSA-977443	1	56	0.128827	0.1668	GNG5	http://www.reactome.org/cgi-bin/eventbrowser_st_id?ST_ID=R-HSA-977443
Signaling by FGFR in disease	Reactome	R-HSA-1226099	1	57	0.130934	0.168424	STAT3	http://www.reactome.org/cgi-bin/eventbrowser_st_id?ST_ID=R-HSA-1226099
Metabolism of polyamines	Reactome	R-HSA-351202	1	57	0.130934	0.168424	PSMD8	http://www.reactome.org/cgi-bin/eventbrowser_st_id?ST_ID=R-HSA-351202
Interleukin-12 family signaling	Reactome	R-HSA-447115	1	57	0.130934	0.168424	STAT3	http://www.reactome.org/cgi-bin/eventbrowser_st_id?ST_ID=R-HSA-447115
mRNA 3'-end processing	Reactome	R-HSA-72187	1	58	0.133035	0.169656	SRSF1	http://www.reactome.org/cgi-bin/eventbrowser_st_id?ST_ID=R-HSA-72187
Hh mutants abrogate ligand secretion	Reactome	R-HSA-5387390	1	58	0.133035	0.169656	PSMD8	http://www.reactome.org/cgi-bin/eventbrowser_st_id?ST_ID=R-HSA-5387390
CDT1 association with the CDC6:ORC:origin complex	Reactome	R-HSA-68827	1	58	0.133035	0.169656	PSMD8	http://www.reactome.org/cgi-bin/eventbrowser_st_id?ST_ID=R-HSA-68827
NIK-->noncanonical NF-kB signaling	Reactome	R-HSA-5676590	1	58	0.133035	0.169656	PSMD8	http://www.reactome.org/cgi-bin/eventbrowser_st_id?ST_ID=R-HSA-5676590
Degradation of GLI2 by the proteasome	Reactome	R-HSA-5610783	1	59	0.135132	0.169774	PSMD8	http://www.reactome.org/cgi-bin/eventbrowser_st_id?ST_ID=R-HSA-5610783
GLI3 is processed to GLI3R by the proteasome	Reactome	R-HSA-5610785	1	59	0.135132	0.169774	PSMD8	http://www.reactome.org/cgi-bin/eventbrowser_st_id?ST_ID=R-HSA-5610785
Kinesins	Reactome	R-HSA-983189	1	59	0.135132	0.169774	KIF11	http://www.reactome.org/cgi-bin/eventbrowser_st_id?ST_ID=R-HSA-983189
Regulation of PTEN gene transcription	Reactome	R-HSA-8943724	1	59	0.135132	0.169774	MTOR	http://www.reactome.org/cgi-bin/eventbrowser_st_id?ST_ID=R-HSA-8943724
SCF(Skp2)-mediated degradation of p27/p21	Reactome	R-HSA-187577	1	59	0.135132	0.169774	PSMD8	http://www.reactome.org/cgi-bin/eventbrowser_st_id?ST_ID=R-HSA-187577
Dectin-1 mediated noncanonical NF-kB signaling	Reactome	R-HSA-5607761	1	59	0.135132	0.169774	PSMD8	http://www.reactome.org/cgi-bin/eventbrowser_st_id?ST_ID=R-HSA-5607761
Degradation of GLI1 by the proteasome	Reactome	R-HSA-5610780	1	59	0.135132	0.169774	PSMD8	http://www.reactome.org/cgi-bin/eventbrowser_st_id?ST_ID=R-HSA-5610780
Signaling by Nuclear Receptors	Reactome	R-HSA-9006931	2	264	0.135477	0.169848	GNG5|CARM1	http://www.reactome.org/cgi-bin/eventbrowser_st_id?ST_ID=R-HSA-9006931
Signaling by RAS mutants	Reactome	R-HSA-6802949	1	60	0.137224	0.170953	ACTG1	http://www.reactome.org/cgi-bin/eventbrowser_st_id?ST_ID=R-HSA-6802949
rRNA modification in the nucleus and cytosol	Reactome	R-HSA-6790901	1	60	0.137224	0.170953	RPS7	http://www.reactome.org/cgi-bin/eventbrowser_st_id?ST_ID=R-HSA-6790901
Defective CFTR causes cystic fibrosis	Reactome	R-HSA-5678895	1	60	0.137224	0.170953	PSMD8	http://www.reactome.org/cgi-bin/eventbrowser_st_id?ST_ID=R-HSA-5678895
Autodegradation of Cdh1 by Cdh1:APC/C	Reactome	R-HSA-174084	1	62	0.141393	0.175777	PSMD8	http://www.reactome.org/cgi-bin/eventbrowser_st_id?ST_ID=R-HSA-174084
Cell-cell junction organization	Reactome	R-HSA-421270	1	63	0.143469	0.177986	ACTG1	http://www.reactome.org/cgi-bin/eventbrowser_st_id?ST_ID=R-HSA-421270
p53-Dependent G1/S DNA damage checkpoint	Reactome	R-HSA-69580	1	64	0.145541	0.17943	PSMD8	http://www.reactome.org/cgi-bin/eventbrowser_st_id?ST_ID=R-HSA-69580
p53-Dependent G1 DNA Damage Response	Reactome	R-HSA-69563	1	64	0.145541	0.17943	PSMD8	http://www.reactome.org/cgi-bin/eventbrowser_st_id?ST_ID=R-HSA-69563
Hedgehog ligand biogenesis	Reactome	R-HSA-5358346	1	64	0.145541	0.17943	PSMD8	http://www.reactome.org/cgi-bin/eventbrowser_st_id?ST_ID=R-HSA-5358346
MAPK family signaling cascades	Reactome	R-HSA-5683057	2	278	0.147028	0.180477	ACTG1|PSMD8	http://www.reactome.org/cgi-bin/eventbrowser_st_id?ST_ID=R-HSA-5683057
Costimulation by the CD28 family	Reactome	R-HSA-388841	1	65	0.147608	0.180477	MTOR	http://www.reactome.org/cgi-bin/eventbrowser_st_id?ST_ID=R-HSA-388841
Oxygen-dependent proline hydroxylation of Hypoxia-inducible Factor Alpha	Reactome	R-HSA-1234176	1	65	0.147608	0.180477	PSMD8	http://www.reactome.org/cgi-bin/eventbrowser_st_id?ST_ID=R-HSA-1234176
RAB geranylgeranylation	Reactome	R-HSA-8873719	1	65	0.147608	0.180477	RAB12	http://www.reactome.org/cgi-bin/eventbrowser_st_id?ST_ID=R-HSA-8873719
APC/C:Cdc20 mediated degradation of Securin	Reactome	R-HSA-174154	1	66	0.14967	0.181131	PSMD8	http://www.reactome.org/cgi-bin/eventbrowser_st_id?ST_ID=R-HSA-174154
SUMOylation of chromatin organization proteins	Reactome	R-HSA-4551638	1	66	0.14967	0.181131	NUP205	http://www.reactome.org/cgi-bin/eventbrowser_st_id?ST_ID=R-HSA-4551638
Activation of NF-kappaB in B cells	Reactome	R-HSA-1169091	1	66	0.14967	0.181131	PSMD8	http://www.reactome.org/cgi-bin/eventbrowser_st_id?ST_ID=R-HSA-1169091
G1/S DNA Damage Checkpoints	Reactome	R-HSA-69615	1	66	0.14967	0.181131	PSMD8	http://www.reactome.org/cgi-bin/eventbrowser_st_id?ST_ID=R-HSA-69615
Glycolysis	Reactome	R-HSA-70171	1	66	0.14967	0.181131	NUP205	http://www.reactome.org/cgi-bin/eventbrowser_st_id?ST_ID=R-HSA-70171
Regulation of RAS by GAPs	Reactome	R-HSA-5658442	1	67	0.151727	0.182503	PSMD8	http://www.reactome.org/cgi-bin/eventbrowser_st_id?ST_ID=R-HSA-5658442
RNA Polymerase II Transcription Termination	Reactome	R-HSA-73856	1	67	0.151727	0.182503	SRSF1	http://www.reactome.org/cgi-bin/eventbrowser_st_id?ST_ID=R-HSA-73856
Assembly of the pre-replicative complex	Reactome	R-HSA-68867	1	67	0.151727	0.182503	PSMD8	http://www.reactome.org/cgi-bin/eventbrowser_st_id?ST_ID=R-HSA-68867
Regulation of PTEN stability and activity	Reactome	R-HSA-8948751	1	68	0.153779	0.184597	PSMD8	http://www.reactome.org/cgi-bin/eventbrowser_st_id?ST_ID=R-HSA-8948751
Loss of Nlp from mitotic centrosomes	Reactome	R-HSA-380259	1	69	0.155826	0.185552	MAPRE1	http://www.reactome.org/cgi-bin/eventbrowser_st_id?ST_ID=R-HSA-380259
Loss of proteins required for interphase microtubule organization from the centrosome	Reactome	R-HSA-380284	1	69	0.155826	0.185552	MAPRE1	http://www.reactome.org/cgi-bin/eventbrowser_st_id?ST_ID=R-HSA-380284
Circadian Clock	Reactome	R-HSA-400253	1	69	0.155826	0.185552	CARM1	http://www.reactome.org/cgi-bin/eventbrowser_st_id?ST_ID=R-HSA-400253
ISG15 antiviral mechanism	Reactome	R-HSA-1169408	1	69	0.155826	0.185552	NUP205	http://www.reactome.org/cgi-bin/eventbrowser_st_id?ST_ID=R-HSA-1169408
Orc1 removal from chromatin	Reactome	R-HSA-68949	1	70	0.157868	0.186858	PSMD8	http://www.reactome.org/cgi-bin/eventbrowser_st_id?ST_ID=R-HSA-68949
Signaling by Insulin receptor	Reactome	R-HSA-74752	1	70	0.157868	0.186858	ATP6V0A1	http://www.reactome.org/cgi-bin/eventbrowser_st_id?ST_ID=R-HSA-74752
Regulation of RUNX2 expression and activity	Reactome	R-HSA-8939902	1	70	0.157868	0.186858	PSMD8	http://www.reactome.org/cgi-bin/eventbrowser_st_id?ST_ID=R-HSA-8939902
CDK-mediated phosphorylation and removal of Cdc6	Reactome	R-HSA-69017	1	71	0.159906	0.187399	PSMD8	http://www.reactome.org/cgi-bin/eventbrowser_st_id?ST_ID=R-HSA-69017
Cdc20:Phospho-APC/C mediated degradation of Cyclin A	Reactome	R-HSA-174184	1	71	0.159906	0.187399	PSMD8	http://www.reactome.org/cgi-bin/eventbrowser_st_id?ST_ID=R-HSA-174184
SUMOylation of DNA damage response and repair proteins	Reactome	R-HSA-3108214	1	71	0.159906	0.187399	NUP205	http://www.reactome.org/cgi-bin/eventbrowser_st_id?ST_ID=R-HSA-3108214
Signaling by NOTCH1	Reactome	R-HSA-1980143	1	71	0.159906	0.187399	F3	http://www.reactome.org/cgi-bin/eventbrowser_st_id?ST_ID=R-HSA-1980143
APC/C:Cdh1 mediated degradation of Cdc20 and other APC/C:Cdh1 targeted proteins in late mitosis/early G1	Reactome	R-HSA-174178	1	71	0.159906	0.187399	PSMD8	http://www.reactome.org/cgi-bin/eventbrowser_st_id?ST_ID=R-HSA-174178
AURKA Activation by TPX2	Reactome	R-HSA-8854518	1	72	0.161938	0.189034	MAPRE1	http://www.reactome.org/cgi-bin/eventbrowser_st_id?ST_ID=R-HSA-8854518
APC:Cdc20 mediated degradation of cell cycle proteins prior to satisfation of the cell cycle checkpoint	Reactome	R-HSA-179419	1	72	0.161938	0.189034	PSMD8	http://www.reactome.org/cgi-bin/eventbrowser_st_id?ST_ID=R-HSA-179419
APC/C:Cdc20 mediated degradation of mitotic proteins	Reactome	R-HSA-176409	1	74	0.165988	0.193002	PSMD8	http://www.reactome.org/cgi-bin/eventbrowser_st_id?ST_ID=R-HSA-176409
Cellular response to hypoxia	Reactome	R-HSA-1234174	1	74	0.165988	0.193002	PSMD8	http://www.reactome.org/cgi-bin/eventbrowser_st_id?ST_ID=R-HSA-1234174
Activation of APC/C and APC/C:Cdc20 mediated degradation of mitotic proteins	Reactome	R-HSA-176814	1	75	0.168006	0.194966	PSMD8	http://www.reactome.org/cgi-bin/eventbrowser_st_id?ST_ID=R-HSA-176814
Extra-nuclear estrogen signaling	Reactome	R-HSA-9009391	1	76	0.170019	0.196533	GNG5	http://www.reactome.org/cgi-bin/eventbrowser_st_id?ST_ID=R-HSA-9009391
ABC transporter disorders	Reactome	R-HSA-5619084	1	76	0.170019	0.196533	PSMD8	http://www.reactome.org/cgi-bin/eventbrowser_st_id?ST_ID=R-HSA-5619084
Signaling by MET	Reactome	R-HSA-6806834	1	77	0.172028	0.197698	STAT3	http://www.reactome.org/cgi-bin/eventbrowser_st_id?ST_ID=R-HSA-6806834
Protein ubiquitination	Reactome	R-HSA-8852135	1	77	0.172028	0.197698	UBA6	http://www.reactome.org/cgi-bin/eventbrowser_st_id?ST_ID=R-HSA-8852135
Antiviral mechanism by IFN-stimulated genes	Reactome	R-HSA-1169410	1	77	0.172028	0.197698	NUP205	http://www.reactome.org/cgi-bin/eventbrowser_st_id?ST_ID=R-HSA-1169410
RMTs methylate histone arginines	Reactome	R-HSA-3214858	1	79	0.17603	0.201517	CARM1	http://www.reactome.org/cgi-bin/eventbrowser_st_id?ST_ID=R-HSA-3214858
Regulation of APC/C activators between G1/S and early anaphase	Reactome	R-HSA-176408	1	79	0.17603	0.201517	PSMD8	http://www.reactome.org/cgi-bin/eventbrowser_st_id?ST_ID=R-HSA-176408
G alpha (12/13) signalling events	Reactome	R-HSA-416482	1	80	0.178024	0.203015	GNG5	http://www.reactome.org/cgi-bin/eventbrowser_st_id?ST_ID=R-HSA-416482
Signaling by NOTCH4	Reactome	R-HSA-9013694	1	80	0.178024	0.203015	PSMD8	http://www.reactome.org/cgi-bin/eventbrowser_st_id?ST_ID=R-HSA-9013694
FCERI mediated NF-kB activation	Reactome	R-HSA-2871837	1	81	0.180013	0.203717	PSMD8	http://www.reactome.org/cgi-bin/eventbrowser_st_id?ST_ID=R-HSA-2871837
Degradation of beta-catenin by the destruction complex	Reactome	R-HSA-195253	1	81	0.180013	0.203717	PSMD8	http://www.reactome.org/cgi-bin/eventbrowser_st_id?ST_ID=R-HSA-195253
Recruitment of mitotic centrosome proteins and complexes	Reactome	R-HSA-380270	1	81	0.180013	0.203717	MAPRE1	http://www.reactome.org/cgi-bin/eventbrowser_st_id?ST_ID=R-HSA-380270
Centrosome maturation	Reactome	R-HSA-380287	1	81	0.180013	0.203717	MAPRE1	http://www.reactome.org/cgi-bin/eventbrowser_st_id?ST_ID=R-HSA-380287
TP53 Regulates Metabolic Genes	Reactome	R-HSA-5628897	1	82	0.181997	0.20479	MTOR	http://www.reactome.org/cgi-bin/eventbrowser_st_id?ST_ID=R-HSA-5628897
Cyclin E associated events during G1/S transition	Reactome	R-HSA-69202	1	82	0.181997	0.20479	PSMD8	http://www.reactome.org/cgi-bin/eventbrowser_st_id?ST_ID=R-HSA-69202
Downstream signaling events of B Cell Receptor (BCR)	Reactome	R-HSA-1168372	1	82	0.181997	0.20479	PSMD8	http://www.reactome.org/cgi-bin/eventbrowser_st_id?ST_ID=R-HSA-1168372
Transcriptional regulation of white adipocyte differentiation	Reactome	R-HSA-381340	1	83	0.183977	0.206625	CARM1	http://www.reactome.org/cgi-bin/eventbrowser_st_id?ST_ID=R-HSA-381340
Class A/1 (Rhodopsin-like receptors)	Reactome	R-HSA-373076	2	322	0.184483	0.206802	F2|LAP3	http://www.reactome.org/cgi-bin/eventbrowser_st_id?ST_ID=R-HSA-373076
Cyclin A:Cdk2-associated events at S phase entry	Reactome	R-HSA-69656	1	84	0.185951	0.207273	PSMD8	http://www.reactome.org/cgi-bin/eventbrowser_st_id?ST_ID=R-HSA-69656
DNA Replication Pre-Initiation	Reactome	R-HSA-69002	1	84	0.185951	0.207273	PSMD8	http://www.reactome.org/cgi-bin/eventbrowser_st_id?ST_ID=R-HSA-69002
PI Metabolism	Reactome	R-HSA-1483255	1	84	0.185951	0.207273	MTM1	http://www.reactome.org/cgi-bin/eventbrowser_st_id?ST_ID=R-HSA-1483255
Regulation of mitotic cell cycle	Reactome	R-HSA-453276	1	85	0.187922	0.208294	PSMD8	http://www.reactome.org/cgi-bin/eventbrowser_st_id?ST_ID=R-HSA-453276
APC/C-mediated degradation of cell cycle proteins	Reactome	R-HSA-174143	1	85	0.187922	0.208294	PSMD8	http://www.reactome.org/cgi-bin/eventbrowser_st_id?ST_ID=R-HSA-174143
Glucose metabolism	Reactome	R-HSA-70326	1	85	0.187922	0.208294	NUP205	http://www.reactome.org/cgi-bin/eventbrowser_st_id?ST_ID=R-HSA-70326
Protein-protein interactions at synapses	Reactome	R-HSA-6794362	1	86	0.189887	0.209689	FLOT2	http://www.reactome.org/cgi-bin/eventbrowser_st_id?ST_ID=R-HSA-6794362
Regulation of PLK1 Activity at G2/M Transition	Reactome	R-HSA-2565942	1	86	0.189887	0.209689	MAPRE1	http://www.reactome.org/cgi-bin/eventbrowser_st_id?ST_ID=R-HSA-2565942
Platelet homeostasis	Reactome	R-HSA-418346	1	87	0.191848	0.21146	GNG5	http://www.reactome.org/cgi-bin/eventbrowser_st_id?ST_ID=R-HSA-418346
MAPK6/MAPK4 signaling	Reactome	R-HSA-5687128	1	88	0.193804	0.212825	PSMD8	http://www.reactome.org/cgi-bin/eventbrowser_st_id?ST_ID=R-HSA-5687128
PI3K/AKT Signaling in Cancer	Reactome	R-HSA-2219528	1	88	0.193804	0.212825	MTOR	http://www.reactome.org/cgi-bin/eventbrowser_st_id?ST_ID=R-HSA-2219528
Switching of origins to a post-replicative state	Reactome	R-HSA-69052	1	89	0.195755	0.213387	PSMD8	http://www.reactome.org/cgi-bin/eventbrowser_st_id?ST_ID=R-HSA-69052
RAB GEFs exchange GTP for GDP on RABs	Reactome	R-HSA-8876198	1	89	0.195755	0.213387	RAB12	http://www.reactome.org/cgi-bin/eventbrowser_st_id?ST_ID=R-HSA-8876198
Transcriptional regulation of granulopoiesis	Reactome	R-HSA-9616222	1	89	0.195755	0.213387	STAT3	http://www.reactome.org/cgi-bin/eventbrowser_st_id?ST_ID=R-HSA-9616222
Macroautophagy	Reactome	R-HSA-1632852	1	89	0.195755	0.213387	MTOR	http://www.reactome.org/cgi-bin/eventbrowser_st_id?ST_ID=R-HSA-1632852
Unfolded Protein Response (UPR)	Reactome	R-HSA-381119	1	92	0.201581	0.219335	EIF2S2	http://www.reactome.org/cgi-bin/eventbrowser_st_id?ST_ID=R-HSA-381119
Recruitment of NuMA to mitotic centrosomes	Reactome	R-HSA-380320	1	93	0.203514	0.221032	MAPRE1	http://www.reactome.org/cgi-bin/eventbrowser_st_id?ST_ID=R-HSA-380320
Mitochondrial biogenesis	Reactome	R-HSA-1592230	1	94	0.205442	0.222312	CARM1	http://www.reactome.org/cgi-bin/eventbrowser_st_id?ST_ID=R-HSA-1592230
Class B/2 (Secretin family receptors)	Reactome	R-HSA-373080	1	94	0.205442	0.222312	GNG5	http://www.reactome.org/cgi-bin/eventbrowser_st_id?ST_ID=R-HSA-373080
Metabolism of nucleotides	Reactome	R-HSA-15869	1	95	0.207365	0.223984	NUDT5	http://www.reactome.org/cgi-bin/eventbrowser_st_id?ST_ID=R-HSA-15869
SLC transporter disorders	Reactome	R-HSA-5619102	1	96	0.209284	0.225236	NUP205	http://www.reactome.org/cgi-bin/eventbrowser_st_id?ST_ID=R-HSA-5619102
Downstream TCR signaling	Reactome	R-HSA-202424	1	96	0.209284	0.225236	PSMD8	http://www.reactome.org/cgi-bin/eventbrowser_st_id?ST_ID=R-HSA-202424
Anchoring of the basal body to the plasma membrane	Reactome	R-HSA-5620912	1	97	0.211198	0.226885	MAPRE1	http://www.reactome.org/cgi-bin/eventbrowser_st_id?ST_ID=R-HSA-5620912
Potassium Channels	Reactome	R-HSA-1296071	1	99	0.215013	0.230565	GNG5	http://www.reactome.org/cgi-bin/eventbrowser_st_id?ST_ID=R-HSA-1296071
TNFR2 non-canonical NF-kB pathway	Reactome	R-HSA-5668541	1	100	0.216913	0.232183	PSMD8	http://www.reactome.org/cgi-bin/eventbrowser_st_id?ST_ID=R-HSA-5668541
UCH proteinases	Reactome	R-HSA-5689603	1	101	0.218809	0.23337	PSMD8	http://www.reactome.org/cgi-bin/eventbrowser_st_id?ST_ID=R-HSA-5689603
Interleukin-1 signaling	Reactome	R-HSA-9020702	1	101	0.218809	0.23337	PSMD8	http://www.reactome.org/cgi-bin/eventbrowser_st_id?ST_ID=R-HSA-9020702
Transcriptional regulation by small RNAs	Reactome	R-HSA-5578749	1	103	0.222587	0.236549	NUP205	http://www.reactome.org/cgi-bin/eventbrowser_st_id?ST_ID=R-HSA-5578749
tRNA processing	Reactome	R-HSA-72306	1	103	0.222587	0.236549	NUP205	http://www.reactome.org/cgi-bin/eventbrowser_st_id?ST_ID=R-HSA-72306
Stimuli-sensing channels	Reactome	R-HSA-2672351	1	108	0.231954	0.245185	NEDD4L	http://www.reactome.org/cgi-bin/eventbrowser_st_id?ST_ID=R-HSA-2672351
Autophagy	Reactome	R-HSA-9612973	1	108	0.231954	0.245185	MTOR	http://www.reactome.org/cgi-bin/eventbrowser_st_id?ST_ID=R-HSA-9612973
Interleukin-4 and Interleukin-13 signaling	Reactome	R-HSA-6785807	1	108	0.231954	0.245185	STAT3	http://www.reactome.org/cgi-bin/eventbrowser_st_id?ST_ID=R-HSA-6785807
Senescence-Associated Secretory Phenotype (SASP)	Reactome	R-HSA-2559582	1	110	0.23567	0.248228	STAT3	http://www.reactome.org/cgi-bin/eventbrowser_st_id?ST_ID=R-HSA-2559582
Signaling by the B Cell Receptor (BCR)	Reactome	R-HSA-983705	1	110	0.23567	0.248228	PSMD8	http://www.reactome.org/cgi-bin/eventbrowser_st_id?ST_ID=R-HSA-983705
Hedgehog 'off' state	Reactome	R-HSA-5610787	1	112	0.239367	0.251675	PSMD8	http://www.reactome.org/cgi-bin/eventbrowser_st_id?ST_ID=R-HSA-5610787
PPARA activates gene expression	Reactome	R-HSA-1989781	1	114	0.243047	0.255092	CARM1	http://www.reactome.org/cgi-bin/eventbrowser_st_id?ST_ID=R-HSA-1989781
Regulation of lipid metabolism by Peroxisome proliferator-activated receptor alpha (PPARalpha)	Reactome	R-HSA-400206	1	115	0.24488	0.256562	CARM1	http://www.reactome.org/cgi-bin/eventbrowser_st_id?ST_ID=R-HSA-400206
TCR signaling	Reactome	R-HSA-202403	1	117	0.248534	0.259931	PSMD8	http://www.reactome.org/cgi-bin/eventbrowser_st_id?ST_ID=R-HSA-202403
Synthesis of DNA	Reactome	R-HSA-69239	1	118	0.250354	0.260914	PSMD8	http://www.reactome.org/cgi-bin/eventbrowser_st_id?ST_ID=R-HSA-69239
Transcriptional regulation by RUNX2	Reactome	R-HSA-8878166	1	118	0.250354	0.260914	PSMD8	http://www.reactome.org/cgi-bin/eventbrowser_st_id?ST_ID=R-HSA-8878166
Metabolism of water-soluble vitamins and cofactors	Reactome	R-HSA-196849	1	120	0.253981	0.26423	GPHN	http://www.reactome.org/cgi-bin/eventbrowser_st_id?ST_ID=R-HSA-196849
Rab regulation of trafficking	Reactome	R-HSA-9007101	1	123	0.25939	0.269384	RAB12	http://www.reactome.org/cgi-bin/eventbrowser_st_id?ST_ID=R-HSA-9007101
DNA Replication	Reactome	R-HSA-69306	1	126	0.264759	0.27448	PSMD8	http://www.reactome.org/cgi-bin/eventbrowser_st_id?ST_ID=R-HSA-69306
Platelet degranulation	Reactome	R-HSA-114608	1	128	0.268318	0.277683	FAM3C	http://www.reactome.org/cgi-bin/eventbrowser_st_id?ST_ID=R-HSA-114608
RUNX1 regulates transcription of genes involved in differentiation of HSCs	Reactome	R-HSA-8939236	1	129	0.27009	0.279031	PSMD8	http://www.reactome.org/cgi-bin/eventbrowser_st_id?ST_ID=R-HSA-8939236
Fc epsilon receptor (FCERI) signaling	Reactome	R-HSA-2454202	1	130	0.271859	0.279883	PSMD8	http://www.reactome.org/cgi-bin/eventbrowser_st_id?ST_ID=R-HSA-2454202
G1/S Transition	Reactome	R-HSA-69206	1	130	0.271859	0.279883	PSMD8	http://www.reactome.org/cgi-bin/eventbrowser_st_id?ST_ID=R-HSA-69206
Mitotic G1-G1/S phases	Reactome	R-HSA-453279	1	147	0.301283	0.309102	PSMD8	http://www.reactome.org/cgi-bin/eventbrowser_st_id?ST_ID=R-HSA-453279
Metabolism of steroids	Reactome	R-HSA-8957322	1	147	0.301283	0.309102	CARM1	http://www.reactome.org/cgi-bin/eventbrowser_st_id?ST_ID=R-HSA-8957322
Estrogen-dependent gene expression	Reactome	R-HSA-9018519	1	149	0.304666	0.312033	CARM1	http://www.reactome.org/cgi-bin/eventbrowser_st_id?ST_ID=R-HSA-9018519
Protein localization	Reactome	R-HSA-9609507	1	156	0.316381	0.323472	VAMP2	http://www.reactome.org/cgi-bin/eventbrowser_st_id?ST_ID=R-HSA-9609507
Regulation of TP53 Activity	Reactome	R-HSA-5633007	1	159	0.321341	0.327978	MTOR	http://www.reactome.org/cgi-bin/eventbrowser_st_id?ST_ID=R-HSA-5633007
S Phase	Reactome	R-HSA-69242	1	160	0.322987	0.329092	PSMD8	http://www.reactome.org/cgi-bin/eventbrowser_st_id?ST_ID=R-HSA-69242
G2/M Checkpoints	Reactome	R-HSA-69481	1	167	0.334396	0.340132	PSMD8	http://www.reactome.org/cgi-bin/eventbrowser_st_id?ST_ID=R-HSA-69481
Factors involved in megakaryocyte development and platelet production	Reactome	R-HSA-983231	1	168	0.33601	0.341189	KIF11	http://www.reactome.org/cgi-bin/eventbrowser_st_id?ST_ID=R-HSA-983231
mRNA Splicing - Major Pathway	Reactome	R-HSA-72163	1	183	0.359765	0.364684	SRSF1	http://www.reactome.org/cgi-bin/eventbrowser_st_id?ST_ID=R-HSA-72163
mRNA Splicing	Reactome	R-HSA-72172	1	191	0.372088	0.376532	SRSF1	http://www.reactome.org/cgi-bin/eventbrowser_st_id?ST_ID=R-HSA-72172
Cellular Senescence	Reactome	R-HSA-2559583	1	194	0.376648	0.380498	STAT3	http://www.reactome.org/cgi-bin/eventbrowser_st_id?ST_ID=R-HSA-2559583
Phospholipid metabolism	Reactome	R-HSA-1483257	1	212	0.40333	0.40676	MTM1	http://www.reactome.org/cgi-bin/eventbrowser_st_id?ST_ID=R-HSA-1483257
Transcriptional regulation by RUNX1	Reactome	R-HSA-8878171	1	235	0.435785	0.438745	PSMD8	http://www.reactome.org/cgi-bin/eventbrowser_st_id?ST_ID=R-HSA-8878171
Chromatin organization	Reactome	R-HSA-4839726	1	273	0.485622	0.487265	CARM1	http://www.reactome.org/cgi-bin/eventbrowser_st_id?ST_ID=R-HSA-4839726
Chromatin modifying enzymes	Reactome	R-HSA-3247509	1	273	0.485622	0.487265	CARM1	http://www.reactome.org/cgi-bin/eventbrowser_st_id?ST_ID=R-HSA-3247509
Metabolism of lipids	Reactome	R-HSA-556833	2	728	0.528464	0.529357	MTM1|CARM1	http://www.reactome.org/cgi-bin/eventbrowser_st_id?ST_ID=R-HSA-556833
G alpha (s) signalling events	Reactome	R-HSA-418555	1	536	0.729453	0.729453	GNG5	http://www.reactome.org/cgi-bin/eventbrowser_st_id?ST_ID=R-HSA-418555
--------------------
#Term	Database	ID	Input number	Background number	P-Value	Corrected P-Value	Input	Hyperlink
--------------------
#Term	Database	ID	Input number	Background number	P-Value	Corrected P-Value	Input	Hyperlink
--------------------

## Sheet: shRAB27B vs con
##Databases: Reactome
##Statistical test method: hypergeometric test / Fisher's exact test
##FDR correction method: Benjamini and Hochberg
shRAB27B-EVs vs Con-EVs
#Term	Database	ID	Input number	Background number	P-Value	Corrected P-Value	Input	Hyperlink
Metabolism	Reactome	R-HSA-1430728	146	2075	1.14445e-51	1.35274e-48	AOC1|AGL|CKB|CKM|CBR1|DHCR7|TPI1|IMPDH2|PI4K2A|UGP2|AHCYL1|PPT1|CSNK2A2|PYGB|SPTLC1|GOT2|PYGL|PYGM|PFAS|GPI|MTM1|IDH1|XYLT2|RPL19|APRT|RPL11|SHMT2|ROR1|GMPS|ATIC|PLD3|PTGES3|ACSL3|SLC2A1|GNG5|DDAH1|NUP205|HSD17B12|CYB5R3|NSDHL|SERINC5|RPL27A|SLC7A5|CIAO1|ACSL4|DNM2|MMS19|GLIPR1|TKT|PGK2|PARP4|PGM1|NUDT5|TK1|BLVRB|GART|GPHN|GSTO1|GALK1|RPL15|GNAS|G6PD|PSMD11|ATP5F1A|ATP5F1B|DTYMK|NUP155|AASDHPPT|E…	http://www.reactome.org/cgi-bin/eventbrowser_st_id?ST_ID=R-HSA-1430728
Immune System	Reactome	R-HSA-168256	140	2096	6.42726e-47	3.79851e-44	AOC1|AGL|ACTG1|HSPA5|HSPA9|HUWE1|KIF4A|POLR3A|TYK2|CPPED1|PEBP1|AHCYL1|STUB1|COTL1|PYGB|CAPN1|LYN|PYGL|NUP205|HNRNPA2B1|DDX3X|GPI|IDH1|JAK1|APRT|TPR|PA2G4|ROR1|UBR4|VAT1|FN1|PLD3|ARPC1B|KIF5B|SNAP23|KIF23|COPB1|ACTB|ABCE1|ARPC1A|ELMO2|ATP6V1A|SEC31A|HLA-B|ANO6|DOCK1|UBE2D3|CLTA|PTPN11|DNM2|XRCC5|XRCC6|SMURF2|PCBP2|DNASE1L1|NPEPPS|SURF4|ARPC3|ARPC2|TUBB3|PGM1|UBA6|UBA1|GDI2|RHOG|RHOF|GSTO1|TNFRSF1…	http://www.reactome.org/cgi-bin/eventbrowser_st_id?ST_ID=R-HSA-168256
Innate Immune System	Reactome	R-HSA-168249	90	1043	1.51445e-37	5.96695e-35	AOC1|AGL|ACTG1|HUWE1|POLR3A|CPPED1|AHCYL1|COTL1|PYGB|CAPN1|LYN|PYGL|DDX3X|GPI|IDH1|APRT|PA2G4|UBR4|VAT1|SNAP23|ARPC1B|PTPN11|PLD3|COPB1|ACTB|ARPC1A|ELMO2|ATP6V1A|HLA-B|ANO6|DOCK1|UBE2D3|DNM2|XRCC5|XRCC6|PCBP2|ARPC2|SURF4|ARPC3|DNASE1L1|PGM1|PRKCD|GDI2|RHOG|RHOF|PSMD11|PSMD13|ATP6V0A1|ACTR3|ACTR2|VAPA|MAPK14|STOM|CYB5R3|MYH2|RAB18|MAPK1|C3|RAB10|MVP|TMEM30A|LGALS3|UBE2V1|ATP6V0D1|PPP2R1A|CYFIP1|IT…	http://www.reactome.org/cgi-bin/eventbrowser_st_id?ST_ID=R-HSA-168249
Axon guidance	Reactome	R-HSA-422475	67	549	3.24241e-36	9.58133e-34	MYH10|COL6A3|GSS|EIF4G1|RPS17|COL4A1|RPL8|PSMD5|RPL27A|DOCK1|RPL18A|EPHA2|MAPK14|PLXNA1|PDLIM7|CLTA|DNM2|TLN1|YES1|ACTG1|AP2M1|RPL28|RPL13A|PAK4|RPL21|KIF4A|CSNK2A2|ETF1|PRKCA|MAPK1|SLIT2|PSMC2|LAP3|PSMC6|RPL34|SRC|LYN|RPS23|ARPC3|ARPC2|TUBB3|RPL19|PSME3|RPL15|COL5A1|AP2A1|RPL11|CFL1|AP2A2|VASP|NRP1|RRAS|RPS19|RPL36|PLXNA2|ARPC1A|RPL35|PSMD11|PSMD13|ACTR2|CDK5|ARPC1B|COL6A1|ACTB|ACTR3|PTPN11|COL4…	http://www.reactome.org/cgi-bin/eventbrowser_st_id?ST_ID=R-HSA-422475
Signal Transduction	Reactome	R-HSA-162582	132	2689	6.71925e-31	1.58843e-28	WWP2|ACTG1|MIF|TYK2|SPINT2|PEBP1|AHCYL1|STUB1|ARHGEF1|ATP6V0D1|IGF1R|DIAPH3|RANGAP1|NMT1|VPS35|CSNK2A2|H2AX|FN1|PTGES3|ARPC1B|KIF5B|DDX5|GNG5|BMPR2|ACTB|EIF4G1|ELMO2|ATP6V1A|ATP2A1|ATP2A2|DOCK1|DOCK7|CLTA|PTPN11|DNM2|LAMB3|SERPINE1|XPO1|SMURF2|RUVBL1|THBS1|JAK1|BUB3|ARPC3|ARPC2|TUBB3|PMEPA1|PRKCD|COL4A2|COL4A1|GDI2|HGS|GDI1|RHOG|RHOF|GNAQ|GNAS|PPP5C|NOG|PSMD11|PSMD13|ATP6V0A1|WNT5B|ACTR3|ACTR2|RA…	http://www.reactome.org/cgi-bin/eventbrowser_st_id?ST_ID=R-HSA-162582
Neutrophil degranulation	Reactome	R-HSA-6798695	57	478	1.98167e-30	3.9039e-28	AOC1|AGL|CYB5R3|HLA-B|ANO6|HUWE1|VAPA|MAPK14|STOM|COTL1|CYFIP1|GDI2|IQGAP1|CPPED1|XRCC5|CPNE1|IMPDH2|RHOF|RAB18|PYGB|PFKL|DNAJC13|CAPN1|PRDX6|C3|RAB10|PSMC2|XRCC6|PYGL|SURF4|MVP|DDX3X|GPI|GLIPR1|DNASE1L1|IDH1|PGM1|PLAU|PRKCD|APRT|AP2A2|LGALS3|RHOG|PA2G4|TMBIM1|UBR4|VAT1|SNAP23|TMEM30A|PSMD11|PSMD13|ATP6V0A1|PNP|COPB1|MAPK1|ACTR2|ILF2	http://www.reactome.org/cgi-bin/eventbrowser_st_id?ST_ID=R-HSA-6798695
Metabolism of proteins	Reactome	R-HSA-392499	111	2012	7.77712e-30	1.31322e-27	CCN1|HSPA5|EVA1A|EIF3I|ADAMTS7|EIF3D|EIF3E|CSNK2A2|PTP4A2|ATP6V0D1|TRIM28|NARS1|TTLL12|RANGAP1|RPL15|RPL11|RPL13|RPL19|ROR1|H2AX|COL7A1|FN1|EIF4G1|ARCN1|DDX5|GNG5|COPB1|ACTB|KIF5B|NUP205|RPL8|RPL27A|UBE2D3|EXOSC6|SMURF2|RUVBL1|WDR48|COPE|THBS1|TUBB3|HGS|UBA6|UBA2|IGFBP7|UBA1|GALNT2|PSMD11|TOP1|MELTF|NUP155|RPL18A|EIF2B1|GNAI2|GNAI3|GNAI1|TMED7|STAT3|RPL13A|TMED9|ETF1|RAB18|HNRNPK|C3|RAB10|RPS19|T…	http://www.reactome.org/cgi-bin/eventbrowser_st_id?ST_ID=R-HSA-392499
Disease	Reactome	R-HSA-1643685	77	1049	7.55656e-28	1.11648e-25	PPP2R1A|PGM1|RPS17|ACTG1|RPL8|TGFBR2|PSMD5|RPL27A|RPL18A|PRDX2|PRDX1|NOTCH1|CLTA|NOTCH2|ACACA|THBS1|XRCC5|IQGAP1|CD320|XPO1|PEBP1|ADAMTS7|GCLM|STAT3|RPL28|RPL21|VPS37B|TLN1|AP2M1|RPL13A|MAPK1|RPIA|ZC3HAV1|CAPN1|PSMC2|BSG|VTA1|LAP3|PSMC6|CAPN2|SRC|RAC2|RPS23|SUPT16H|VCAN|IDH1|XRCC6|PSME3|SLC25A5|RANGAP1|RPL15|PAPSS2|AP2A1|RPL11|NMT1|AP2A2|HGS|RHOG|RPL19|RPS19|GALK1|FN1|RPL36|PTPN11|RPL35|PSMD11|SL…	http://www.reactome.org/cgi-bin/eventbrowser_st_id?ST_ID=R-HSA-1643685
Metabolism of RNA	Reactome	R-HSA-8953854	62	667	1.47583e-27	1.93825e-25	PPP2R1A|RPS17|RPL8|PSMD5|RPL27A|RPL18A|SF3B3|MAPK14|PRPF8|UPF1|PSMD13|EXOSC6|NUP205|CNOT1|XPO1|EFTUD2|TNPO1|DDX39B|RPL28|ELAC2|PRPF19|RPL21|HNRNPU|ETF1|RPL13A|CNOT9|HNRNPK|PCBP2|HNRNPM|PCBP1|PSMC2|RPS19|PSMC6|HNRNPA2B1|RPS23|SNRNP200|PRKCA|SF3B1|HNRNPA1|PSME3|PRKCD|RPL15|BOP1|RPL11|SRSF1|THOC1|RPL19|HNRNPUL1|SNRPD3|SRSF3|RPL36|EIF4G1|RPL35|PSMD11|GEMIN4|GEMIN5|DDX5|DDX1|NUP155|RPL34|WDR77|TPR	http://www.reactome.org/cgi-bin/eventbrowser_st_id?ST_ID=R-HSA-8953854
Vesicle-mediated transport	Reactome	R-HSA-5653656	59	669	3.51962e-25	4.16019e-23	ACTG1|TMED9|LMAN2|KIF23|CLTA|KIF5B|DNM2|SEC31A|AP2M1|TMED7|GAPVD1|ACTR2|HSPH1|RAB3GAP1|TBC1D4|VPS37B|KIF4A|YWHAG|TGOLN2|RAB18|COPG1|RAB10|VTA1|SURF4|PACSIN3|COPE|ARPC3|ARPC2|RAB1B|TUBB3|HGS|EXOC1|AP2A1|COL4A2|COL4A1|AP2A2|GDI2|GDI1|COPS7B|GALNT2|EXOC3|VAMP3|LRP1|COL7A1|VAMP7|SNAP23|EXOC8|EXOC5|ARCN1|TBC1D10B|PICALM|COPB1|LMAN1|ACTB|KIF20A|ACTR3|ARPC1A|RALA|KIF11	http://www.reactome.org/cgi-bin/eventbrowser_st_id?ST_ID=R-HSA-5653656
Developmental Biology	Reactome	R-HSA-1266738	74	1082	5.01177e-25	5.38538e-23	MYH10|COL6A3|GSS|EIF4G1|RPS17|COL4A1|RPL8|PSMD5|RPL27A|DOCK1|RPL18A|EPHA2|MAPK14|PLXNA1|PDLIM7|CLTA|DNM2|TLN1|YES1|ACTG1|AP2M1|STAT3|RPL28|RPL13A|PAK4|RPL21|CAP1|KIF4A|CSNK2A2|ETF1|PRKCA|CNOT9|MAPK1|SLIT2|CAPN1|RRAS|DSG2|PSMC2|LAP3|PSMC6|RPL34|SRC|LYN|RPS23|ARPC3|ARPC2|TUBB3|RPL19|PSME3|RPL15|COL5A1|AP2A1|RPL11|CFL1|AP2A2|VASP|NRP1|H2AX|RPS19|RPL36|PLXNA2|ARPC1A|RPL35|PSMD11|NOTCH1|PSMD13|ACTR2|C…	http://www.reactome.org/cgi-bin/eventbrowser_st_id?ST_ID=R-HSA-1266738
Signaling by Receptor Tyrosine Kinases	Reactome	R-HSA-9006934	48	458	1.45873e-23	1.43684e-21	COL6A3|ATP6V1A|ACTG1|ITCH|PPP2R1A|DOCK1|DOCK7|MAPK14|SPRY2|CLTA|DNM2|CYFIP1|LAMB3|ELMO2|YES1|SPINT2|HNRNPM|AHCYL1|STUB1|THBS1|AP2M1|MAPK1|ANOS1|ATP6V0D1|ATP6V0A1|SRC|IGF1R|LYN|PRKCA|HNRNPA1|PRKCD|HGS|COL5A1|AP2A1|COL4A2|COL4A1|AP2A2|STAT3|NRP1|FN1|PTPN11|ABI1|CDK5|COL6A1|MTOR|ACTB|PTPRK|RALA	http://www.reactome.org/cgi-bin/eventbrowser_st_id?ST_ID=R-HSA-9006934
Membrane Trafficking	Reactome	R-HSA-199991	55	631	2.62199e-23	2.38399e-21	ACTG1|LMAN2|KIF23|CLTA|KIF5B|DNM2|SEC31A|AP2M1|TMED7|GAPVD1|ACTR2|RAB3GAP1|TBC1D4|VPS37B|KIF4A|YWHAG|TGOLN2|RAB18|COPG1|RAB10|VTA1|SURF4|PACSIN3|COPE|ARPC3|ARPC2|RAB1B|TUBB3|HGS|EXOC1|AP2A1|AP2A2|GDI2|GDI1|COPS7B|GALNT2|EXOC3|VAMP3|TMED9|COL7A1|VAMP7|SNAP23|EXOC8|EXOC5|ARCN1|TBC1D10B|PICALM|COPB1|LMAN1|ACTB|KIF20A|ACTR3|ARPC1A|RALA|KIF11	http://www.reactome.org/cgi-bin/eventbrowser_st_id?ST_ID=R-HSA-199991
Hemostasis	Reactome	R-HSA-109582	54	617	5.61385e-23	4.7397e-21	PPP2R1A|DOCK9|ATP2A1|HSPA5|DOCK1|DOCK7|ITGA6|MAPK14|STXBP2|KIF11|ANXA5|THBS1|GNAI2|SERPINE1|YES1|GNAI1|GNAI3|ATP2A2|KIF4A|TLN1|FAM3C|MAPK1|TTN|LYN|BSG|GNA13|SRC|SLC7A5|RAC2|PRKCA|GNB4|TUBB3|PLAU|PRKCD|PRKAR1A|CFL1|RHOG|ACTN2|ACTN1|GNAQ|FN1|GNAS|KIF5B|SLC7A11|KIF23|GNG5|GNA12|CDK5|GNA11|ABCC4|ACTB|PROCR|PTPN11|KIF20A	http://www.reactome.org/cgi-bin/eventbrowser_st_id?ST_ID=R-HSA-109582
Infectious disease	Reactome	R-HSA-5663205	40	372	3.46643e-20	2.73154e-18	RPS17|RPL8|PSMD5|RPL27A|RPL18A|CLTA|XRCC5|XRCC6|XPO1|RPL28|RPL21|VPS37B|AP2M1|RPL13A|PSMC2|VTA1|LAP3|PSMC6|SRC|RPS23|SUPT16H|RANGAP1|SLC25A5|PSME3|RPL15|AP2A1|RPL11|NMT1|AP2A2|HGS|RPL19|RPS19|RPL36|RPL34|RPL35|PSMD11|PSMD13|NUP155|NUP205|TPR	http://www.reactome.org/cgi-bin/eventbrowser_st_id?ST_ID=R-HSA-5663205
Signaling by ROBO receptors	Reactome	R-HSA-376176	30	216	3.32408e-18	2.45566e-16	RPS17|RPL8|PSMD5|RPL27A|RPL18A|RPL28|RPL21|NRP1|ETF1|RPL13A|SLIT2|PSMC2|LAP3|PSMC6|SRC|RPS23|PRKCA|PSME3|RPL15|RPL11|VASP|RPL19|RPS19|RPL36|EIF4G1|RPL35|PSMD11|PSMD13|PAK4|RPL34	http://www.reactome.org/cgi-bin/eventbrowser_st_id?ST_ID=R-HSA-376176
Platelet activation, signaling and aggregation	Reactome	R-HSA-76002	31	260	4.54982e-17	3.1152e-15	HSPA5|FAM3C|MAPK14|STXBP2|ANXA5|THBS1|GNAI2|SERPINE1|GNAI1|GNAI3|TLN1|MAPK1|TTN|LYN|SRC|RAC2|PRKCA|GNB4|PRKCD|CFL1|RHOG|ACTN2|ACTN1|GNAQ|FN1|PTPN11|GNG5|GNA12|GNA13|GNA11|ABCC4	http://www.reactome.org/cgi-bin/eventbrowser_st_id?ST_ID=R-HSA-76002
Cap-dependent Translation Initiation	Reactome	R-HSA-72737	23	119	5.00752e-17	3.1152e-15	RPS17|RPL8|EIF3D|RPL27A|RPL18A|EIF5|EIF2B1|EIF5B|EIF2S2|EIF3I|RPL28|RPL21|EIF3E|RPL13A|RPS19|RPS23|RPL15|RPL11|RPL19|RPL36|EIF4G1|RPL35|RPL34	http://www.reactome.org/cgi-bin/eventbrowser_st_id?ST_ID=R-HSA-72737
Eukaryotic Translation Initiation	Reactome	R-HSA-72613	23	119	5.00752e-17	3.1152e-15	RPS17|RPL8|EIF3D|RPL27A|RPL18A|EIF5|EIF2B1|EIF5B|EIF2S2|EIF3I|RPL28|RPL21|EIF3E|RPL13A|RPS19|RPS23|RPL15|RPL11|RPL19|RPL36|EIF4G1|RPL35|RPL34	http://www.reactome.org/cgi-bin/eventbrowser_st_id?ST_ID=R-HSA-72613
Signaling by Rho GTPases	Reactome	R-HSA-194315	39	449	8.4104e-17	4.97054e-15	MYH10|PPP2R1A|CYFIP1|ACTG1|MAPK14|CIT|IQGAP1|XPO1|ARAP1|KNTC1|ARHGEF1|PRKCA|MAPK1|YWHAG|RAC2|BUB3|DIAPH3|ARPC3|ARPC2|RANGAP1|TUBB3|PRKCD|CFL1|GDI2|GDI1|RHOG|RHOF|H2AX|RCC2|PPP1CB|PPP1CC|ARPC1B|ARPC1A|ABI1|ACTR2|GNA13|ACTB|ACTR3|KIF5B	http://www.reactome.org/cgi-bin/eventbrowser_st_id?ST_ID=R-HSA-194315
Fcgamma receptor (FCGR) dependent phagocytosis	Reactome	R-HSA-2029480	20	83	1.39326e-16	7.84207e-15	MYH2|ABI1|AHCYL1|ACTG1|PLD3|ARPC3|ARPC2|ARPC1A|DOCK1|PRKCD|ACTR2|MAPK1|YES1|CFL1|ARPC1B|CYFIP1|ACTB|ACTR3|LYN|ELMO2	http://www.reactome.org/cgi-bin/eventbrowser_st_id?ST_ID=R-HSA-2029480
GTP hydrolysis and joining of the 60S ribosomal subunit	Reactome	R-HSA-72706	22	112	1.78409e-16	9.58542e-15	RPS17|RPL8|RPL21|RPL27A|RPL18A|EIF5|EIF5B|EIF2S2|EIF3I|RPL28|EIF3D|EIF3E|RPL13A|RPS19|RPS23|RPL15|RPL11|RPL19|RPL36|EIF4G1|RPL35|RPL34	http://www.reactome.org/cgi-bin/eventbrowser_st_id?ST_ID=R-HSA-72706
RHO GTPase Effectors	Reactome	R-HSA-195258	33	321	2.381e-16	1.22363e-14	MYH10|PPP2R1A|CYFIP1|ACTG1|MAPK14|CIT|IQGAP1|XPO1|KNTC1|PRKCA|MAPK1|YWHAG|RAC2|BUB3|DIAPH3|ARPC3|ARPC2|RANGAP1|TUBB3|PRKCD|CFL1|RHOG|H2AX|RCC2|PPP1CB|PPP1CC|ARPC1B|ARPC1A|ABI1|ACTR2|ACTB|ACTR3|KIF5B	http://www.reactome.org/cgi-bin/eventbrowser_st_id?ST_ID=R-HSA-195258
Regulation of expression of SLITs and ROBOs	Reactome	R-HSA-9010553	24	169	5.02455e-15	2.47459e-13	RPS17|RPL8|PSMD5|RPL27A|RPL18A|RPL28|RPL21|ETF1|RPL13A|SLIT2|PSMC2|RPS19|PSMC6|RPS23|PSME3|RPL15|RPL11|RPL19|RPL36|EIF4G1|RPL35|PSMD11|PSMD13|RPL34	http://www.reactome.org/cgi-bin/eventbrowser_st_id?ST_ID=R-HSA-9010553
Extracellular matrix organization	Reactome	R-HSA-1474244	30	298	9.22084e-15	4.35961e-13	MMP14|VCAN|ITGA6|ADAM19|LAMB3|SERPINE1|PLOD2|PLOD3|PLOD1|CASK|THBS1|COL18A1|CAPN5|CAPN2|CAPN1|BSG|PRKCA|COL5A1|COL4A2|COL4A1|SERPINH1|ACTN1|COL7A1|FN1|SLC7A11|ADAM9|COL6A1|COL6A3|HAPLN1|PPIB	http://www.reactome.org/cgi-bin/eventbrowser_st_id?ST_ID=R-HSA-1474244
L13a-mediated translational silencing of Ceruloplasmin expression	Reactome	R-HSA-156827	20	111	1.78562e-14	8.11768e-13	EIF3I|EIF4G1|RPS17|RPL28|RPL8|RPL13A|RPL36|RPL18A|RPL27A|RPL35|EIF3D|EIF3E|RPS19|RPL15|RPS23|EIF2S2|RPL11|RPL21|RPL19|RPL34	http://www.reactome.org/cgi-bin/eventbrowser_st_id?ST_ID=R-HSA-156827
Adaptive Immune System	Reactome	R-HSA-1280218	46	748	2.6265e-14	1.14982e-12	PPP2R1A|HSPA5|PSMD5|HLA-B|HUWE1|KIF23|UBE2D3|CLTA|KIF11|DNM2|UBA1|AP2M1|SMURF2|AHCYL1|ITCH|STUB1|KIF4A|NECTIN2|YES1|C3|PSMC2|NPEPPS|PSMC6|TPP2|PDIA3|TUBB3|SEC31A|PSME3|UBA6|AP2A1|AP2A2|UBE2V1|VASP|THOP1|LYN|UBR4|VAMP3|SNAP23|PTPN11|PSMD11|PSMD13|KEAP1|BLMH|MTOR|KIF5B|KIF20A	http://www.reactome.org/cgi-bin/eventbrowser_st_id?ST_ID=R-HSA-1280218
Cell Cycle, Mitotic	Reactome	R-HSA-69278	38	525	4.69984e-14	1.98401e-12	PPP2R1A|CCN1|NUMA1|PSMD5|PSMD11|KIF23|PHLDA1|XPO1|KNTC1|CSNK2A2|MAPK1|LYN|YWHAG|PSMC6|PCNA|BUB3|PRKCA|RAB1B|PSME3|NCAPD2|RANGAP1|MCM7|MCM6|MCM3|TPR|TK1|CAPG|PSMC2|H2AX|RCC2|PPP1CB|PPP1CC|RPA1|PSMD13|TUBB3|NUP155|NUP205|KIF20A	http://www.reactome.org/cgi-bin/eventbrowser_st_id?ST_ID=R-HSA-69278
Metabolism of carbohydrates	Reactome	R-HSA-71387	28	288	1.59112e-13	6.48517e-12	PPP2R1A|AGL|VCAN|TPI1|MDH2|MDH1|UGP2|PAPSS2|TKT|PFKM|PFKL|RPIA|GOT2|PGK2|PYGM|GPI|XYLT2|PGM1|SORD|PYGB|TPR|GALK1|PYGL|G6PD|SLC2A1|ENO3|NUP155|NUP205	http://www.reactome.org/cgi-bin/eventbrowser_st_id?ST_ID=R-HSA-71387
Nonsense Mediated Decay (NMD) independent of the Exon Junction Complex (EJC)	Reactome	R-HSA-975956	18	95	1.7111e-13	6.74172e-12	EIF4G1|RPS17|RPL28|RPL8|RPL13A|RPL36|RPL21|RPL27A|RPL35|RPL18A|RPS23|RPS19|ETF1|RPL15|UPF1|RPL11|RPL19|RPL34	http://www.reactome.org/cgi-bin/eventbrowser_st_id?ST_ID=R-HSA-975956
Metabolism of amino acids and derivatives	Reactome	R-HSA-71291	31	367	2.53953e-13	9.68299e-12	RPS17|RPL8|PSMD5|RPL27A|SLC7A5|RPL18A|CKM|PGD|PAPSS2|RPL28|RPL13A|RPL21|SERINC5|GOT2|PSMC2|RPS19|PSMC6|SLC44A1|RPS23|PSME3|SRM|RPL15|RPL11|RPL19|RPL36|RPL34|RPL35|PSMD11|ASNS|PSMD13|PSAT1	http://www.reactome.org/cgi-bin/eventbrowser_st_id?ST_ID=R-HSA-71291
Nonsense Mediated Decay (NMD) enhanced by the Exon Junction Complex (EJC)	Reactome	R-HSA-975957	19	115	3.19649e-13	1.14492e-11	PPP2R1A|EIF4G1|RPS17|RPL28|RPL8|RPL13A|RPL36|RPL21|RPL27A|RPL35|RPL18A|RPS23|RPS19|ETF1|RPL15|UPF1|RPL11|RPL19|RPL34	http://www.reactome.org/cgi-bin/eventbrowser_st_id?ST_ID=R-HSA-975957
Nonsense-Mediated Decay (NMD)	Reactome	R-HSA-927802	19	115	3.19649e-13	1.14492e-11	PPP2R1A|EIF4G1|RPS17|RPL28|RPL8|RPL13A|RPL36|RPL21|RPL27A|RPL35|RPL18A|RPS23|RPS19|ETF1|RPL15|UPF1|RPL11|RPL19|RPL34	http://www.reactome.org/cgi-bin/eventbrowser_st_id?ST_ID=R-HSA-927802
Striated Muscle Contraction	Reactome	R-HSA-390522	13	36	3.99283e-13	1.3881e-11	ACTN2|TNNT3|ACTA1|MYH6|MYH3|TPM3|MYH8|TPM4|NEB|TPM1|TNNI2|TTN|MYL1	http://www.reactome.org/cgi-bin/eventbrowser_st_id?ST_ID=R-HSA-390522
Formation of a pool of free 40S subunits	Reactome	R-HSA-72689	18	101	4.30008e-13	1.4522e-11	EIF3I|RPS17|RPL28|RPL8|RPL13A|RPL36|RPL18A|RPL27A|RPL35|EIF3D|EIF3E|RPS19|RPL15|RPS23|RPL11|RPL21|RPL19|RPL34	http://www.reactome.org/cgi-bin/eventbrowser_st_id?ST_ID=R-HSA-72689
Regulation of actin dynamics for phagocytic cup formation	Reactome	R-HSA-2029482	15	59	4.55674e-13	1.49613e-11	MYH2|ABI1|CYFIP1|ACTG1|ARPC3|ARPC2|ARPC1A|DOCK1|MAPK1|CFL1|ARPC1B|ACTB|ACTR3|ACTR2|ELMO2	http://www.reactome.org/cgi-bin/eventbrowser_st_id?ST_ID=R-HSA-2029482
Post-translational protein modification	Reactome	R-HSA-597592	63	1412	4.87519e-13	1.54659e-11	CCN1|PSMD5|EVA1A|UBA1|VCAN|UBE2D3|TOP1|LMAN2|HGS|OTUB1|SEC31A|TMED7|ADAMTS7|RAB34|RUVBL1|KEAP1|WDR48|PTP4A2|MAT2B|TMED9|THBS1|TGOLN2|RAB18|HNRNPK|PSMD11|COPG1|C3|RAB10|PSMC2|ROR1|PSMC6|PCNA|TGFBR2|TRIM28|COPE|RAB1B|PDIA3|PSME3|RANGAP1|UBA6|SMURF2|LMAN1|IGFBP7|PSMD13|LGALS1|COPS7B|NAGK|GALNT2|COL7A1|FN1|TTLL12|RPA1|ARCN1|DDX5|TUBB3|ACTL6A|NUP155|COPB1|UBA2|ACTB|MELTF|NUP205|TPR	http://www.reactome.org/cgi-bin/eventbrowser_st_id?ST_ID=R-HSA-597592
Cell Cycle	Reactome	R-HSA-1640170	40	629	4.97212e-13	1.54659e-11	PPP2R1A|CCN1|NUMA1|PSMD5|PSMD11|KIF23|PHLDA1|XPO1|RUVBL1|RUVBL2|KNTC1|CSNK2A2|MAPK1|LYN|YWHAG|PSMC6|PCNA|BUB3|PRKCA|RAB1B|PSME3|NCAPD2|RANGAP1|MCM7|MCM6|MCM3|TPR|TK1|CAPG|PSMC2|H2AX|RCC2|PPP1CB|PPP1CC|RPA1|PSMD13|TUBB3|NUP155|NUP205|KIF20A	http://www.reactome.org/cgi-bin/eventbrowser_st_id?ST_ID=R-HSA-1640170
Influenza Life Cycle	Reactome	R-HSA-168255	20	141	9.66791e-13	2.91404e-11	XPO1|TPR|RPS17|RPL28|RPL8|RPL13A|RPL36|RPL21|RPL27A|RPL35|RPL18A|RPS23|RPS19|RPL15|CLTA|RPL11|NUP155|RPL19|NUP205|RPL34	http://www.reactome.org/cgi-bin/eventbrowser_st_id?ST_ID=R-HSA-168255
EPH-Ephrin signaling	Reactome	R-HSA-2682334	17	91	9.86139e-13	2.91404e-11	MYH10|ACTG1|ARPC1B|ARPC3|ARPC2|ARPC1A|EPHA2|ACTR2|AP2M1|AP2A1|CFL1|AP2A2|CLTA|ACTB|ACTR3|LYN|YES1	http://www.reactome.org/cgi-bin/eventbrowser_st_id?ST_ID=R-HSA-2682334
Translation	Reactome	R-HSA-72766	27	291	1.19186e-12	3.43606e-11	RPS17|RPL8|EIF3D|RPL27A|RPL18A|EIF5|EIF2B1|EIF5B|EIF2S2|EIF3I|RPL28|RPL21|EIF3E|ETF1|RPL13A|RPS19|EEF1A2|RPS23|NARS1|RPL15|RPL11|RPL13|RPL19|RPL36|EIF4G1|RPL35|RPL34	http://www.reactome.org/cgi-bin/eventbrowser_st_id?ST_ID=R-HSA-72766
Clathrin-mediated endocytosis	Reactome	R-HSA-8856828	20	145	1.53859e-12	4.24766e-11	GAPVD1|VAMP3|ACTG1|VAMP7|ARPC3|ARPC2|ARPC1A|COPS7B|HGS|TGOLN2|AP2A1|PICALM|AP2A2|DNM2|CLTA|ACTB|ACTR3|ACTR2|PACSIN3|AP2M1	http://www.reactome.org/cgi-bin/eventbrowser_st_id?ST_ID=R-HSA-8856828
Cellular responses to stress	Reactome	R-HSA-2262752	32	422	1.54526e-12	4.24766e-11	BAG2|CCN1|HSPA5|PSMD5|PRDX6|HSPA9|PRDX2|PRDX1|MAPK14|STIP1|MAP4K4|MINK1|STAT3|HSPH1|MAPK1|PSMD11|PSMC2|PSMC6|PSME3|TUBB3|MAP2K3|MTOR|IGFBP7|H2AX|PTGES3|DNAJC7|RPA1|PSMD13|UBE2D3|NUP155|NUP205|TPR	http://www.reactome.org/cgi-bin/eventbrowser_st_id?ST_ID=R-HSA-2262752
Transport of small molecules	Reactome	R-HSA-382551	42	720	1.83578e-12	4.93158e-11	ATP6V1A|ATP2A1|ATP2A2|PSMD5|ANO6|SLC7A5|SLC7A1|SLC31A1|CLTA|PSMD13|SLC29A1|LRRC8A|EIF2S2|CASQ2|AP2M1|ACAT2|SLC5A6|SLC12A2|PSMC2|BSG|PSMC6|SLC44A1|SLC38A1|GNB4|TTYH3|PSME3|SLC25A5|AP2A1|PRKAR1A|AP2A2|SLC39A1|ATP6V0D1|STOM|GNAS|PSMD11|SLC7A11|SLC2A1|GNG5|ATP6V0A1|ABCC4|STEAP3|ABCC1	http://www.reactome.org/cgi-bin/eventbrowser_st_id?ST_ID=R-HSA-382551
Influenza Infection	Reactome	R-HSA-168254	20	152	3.36157e-12	8.82974e-11	XPO1|TPR|RPS17|RPL28|RPL8|RPL13A|RPL36|RPL21|RPL27A|RPL35|RPL18A|RPS23|RPS19|RPL15|CLTA|RPL11|NUP155|RPL19|NUP205|RPL34	http://www.reactome.org/cgi-bin/eventbrowser_st_id?ST_ID=R-HSA-168254
Cytokine Signaling in Immune system	Reactome	R-HSA-1280215	45	836	3.85995e-12	9.91838e-11	PPP2R1A|ACTG1|PSMD5|HLA-B|HSPA9|MAPK14|STXBP2|IFNGR1|TYK2|IQGAP1|YES1|PEBP1|STAT3|TLN1|MAPK1|HNRNPA2B1|JAK1|LYN|PSMC6|SRC|PSME3|PRKCD|MAP2K3|TPR|CFL1|UBE2V1|LCP1|PSMC2|ROR1|ACTN2|GSTO1|FN1|VAMP7|TNFRSF1A|PPP5C|PTPN11|PSMD11|PSMD13|TCP1|NUP205|NUP155|ACTB|ABCE1|EIF4G1|RALA	http://www.reactome.org/cgi-bin/eventbrowser_st_id?ST_ID=R-HSA-1280215
Integration of energy metabolism	Reactome	R-HSA-163685	17	107	9.83731e-12	2.47398e-10	PPP2R1A|AHCYL1|GNAQ|GNAS|PRKCA|ACSL3|ACSL4|SLC2A1|TKT|GNG5|PRKAR1A|GNA11|ACACA|GNB4|GNAI2|IQGAP1|GNAI1	http://www.reactome.org/cgi-bin/eventbrowser_st_id?ST_ID=R-HSA-163685
Eukaryotic Translation Termination	Reactome	R-HSA-72764	16	93	1.38221e-11	3.33422e-10	RPS17|RPL28|RPL8|RPL13A|RPL36|RPL21|RPL27A|RPL35|RPL18A|RPS19|ETF1|RPL15|RPS23|RPL11|RPL19|RPL34	http://www.reactome.org/cgi-bin/eventbrowser_st_id?ST_ID=R-HSA-72764
Eukaryotic Translation Elongation	Reactome	R-HSA-156842	16	93	1.38221e-11	3.33422e-10	RPS17|RPL28|RPL8|RPL13A|RPL36|RPL21|RPL27A|RPL35|RPL18A|RPS19|RPL19|RPL15|RPS23|RPL11|EEF1A2|RPL34	http://www.reactome.org/cgi-bin/eventbrowser_st_id?ST_ID=R-HSA-156842
Muscle contraction	Reactome	R-HSA-397014	22	209	1.56275e-11	3.69434e-10	ACTA1|ATP2A1|ATP2A2|NEB|MYL1|MYH3|TNNT3|MYH6|DYSF|CASQ2|MYH8|TPM4|TPM3|TPM1|TLN1|TNNI2|TTN|CNP|ANXA6|MYL10|AHCYL1|ACTN2	http://www.reactome.org/cgi-bin/eventbrowser_st_id?ST_ID=R-HSA-397014
Metabolism of nucleotides	Reactome	R-HSA-15869	16	95	1.83685e-11	4.25717e-10	ATIC|CTPS1|AMPD2|HPRT1|NUDT5|IMPDH2|PNP|APRT|DTYMK|RRM1|TK1|GART|GMPS|AK1|PFAS|CAD	http://www.reactome.org/cgi-bin/eventbrowser_st_id?ST_ID=R-HSA-15869
Signaling by Interleukins	Reactome	R-HSA-449147	37	619	2.05154e-11	4.66332e-10	PPP2R1A|ACTG1|PSMD5|HSPA9|MAPK14|STXBP2|TYK2|IQGAP1|YES1|PEBP1|STAT3|TLN1|MAPK1|HNRNPA2B1|JAK1|LYN|PSMC6|SRC|PSME3|MAP2K3|CFL1|UBE2V1|LCP1|PSMC2|ROR1|ACTN2|GSTO1|FN1|VAMP7|TNFRSF1A|PPP5C|PTPN11|PSMD11|PSMD13|TCP1|ACTB|RALA	http://www.reactome.org/cgi-bin/eventbrowser_st_id?ST_ID=R-HSA-449147
Influenza Viral RNA Transcription and Replication	Reactome	R-HSA-168273	18	131	2.12943e-11	4.74903e-10	TPR|RPS17|RPL28|RPL8|RPL13A|RPL36|RPL21|RPL27A|RPL35|RPL18A|RPS19|RPL15|RPS23|RPL11|NUP155|RPL19|NUP205|RPL34	http://www.reactome.org/cgi-bin/eventbrowser_st_id?ST_ID=R-HSA-168273
Processing of Capped Intron-Containing Pre-mRNA	Reactome	R-HSA-72203	23	241	3.33301e-11	7.29558e-10	SF3B1|SF3B3|PRPF8|SNRNP200|SRSF1|SRSF3|PRPF19|HNRNPU|EFTUD2|HNRNPK|PCBP2|HNRNPM|PCBP1|HNRNPA2B1|HNRNPA1|TPR|DDX39B|THOC1|HNRNPUL1|SNRPD3|DDX5|NUP155|NUP205	http://www.reactome.org/cgi-bin/eventbrowser_st_id?ST_ID=R-HSA-72203
Cellular responses to external stimuli	Reactome	R-HSA-8953897	33	516	4.91306e-11	1.05586e-09	BAG2|CCN1|HSPA5|PSMD5|PRDX6|HSPA9|PRDX2|PRDX1|MAPK14|STIP1|MAP4K4|MINK1|STAT3|HSPH1|MAPK1|PSMD11|PSMC2|PSMC6|PSME3|TUBB3|MAP2K3|MTOR|IGFBP7|CSNK2A2|H2AX|PTGES3|DNAJC7|RPA1|PSMD13|UBE2D3|NUP155|NUP205|TPR	http://www.reactome.org/cgi-bin/eventbrowser_st_id?ST_ID=R-HSA-8953897
HIV Infection	Reactome	R-HSA-162906	22	227	6.79373e-11	1.43396e-09	PSMD5|LAP3|XRCC5|XRCC6|XPO1|VPS37B|AP2M1|PSMC2|VTA1|PSMC6|SUPT16H|RANGAP1|SLC25A5|PSME3|AP2A1|TPR|NMT1|AP2A2|PSMD11|PSMD13|NUP155|NUP205	http://www.reactome.org/cgi-bin/eventbrowser_st_id?ST_ID=R-HSA-162906
Viral mRNA Translation	Reactome	R-HSA-192823	15	89	7.78349e-11	1.58622e-09	RPS17|RPL28|RPL8|RPL13A|RPL36|RPL21|RPL27A|RPL35|RPL18A|RPS19|RPL15|RPS23|RPL11|RPL19|RPL34	http://www.reactome.org/cgi-bin/eventbrowser_st_id?ST_ID=R-HSA-192823
Peptide chain elongation	Reactome	R-HSA-156902	15	89	7.78349e-11	1.58622e-09	RPS17|RPL28|RPL8|RPL13A|RPL36|RPL21|RPL27A|RPL35|RPL18A|RPS19|RPL15|RPS23|RPL11|RPL19|RPL34	http://www.reactome.org/cgi-bin/eventbrowser_st_id?ST_ID=R-HSA-156902
RHO GTPases Activate WASPs and WAVEs	Reactome	R-HSA-5663213	11	35	8.98489e-11	1.78003e-09	CYFIP1|ACTG1|ARPC3|ARPC2|ARPC1A|ABI1|MAPK1|ARPC1B|ACTB|ACTR3|ACTR2	http://www.reactome.org/cgi-bin/eventbrowser_st_id?ST_ID=R-HSA-5663213
M Phase	Reactome	R-HSA-68886	28	384	9.0357e-11	1.78003e-09	PPP2R1A|NUMA1|PSMD5|PSMD13|XPO1|KNTC1|MAPK1|PSMC2|YWHAG|PSMC6|BUB3|PRKCA|RAB1B|PSME3|NCAPD2|RANGAP1|TPR|CAPG|CSNK2A2|H2AX|RCC2|PPP1CC|PSMD11|KIF23|TUBB3|NUP155|NUP205|KIF20A	http://www.reactome.org/cgi-bin/eventbrowser_st_id?ST_ID=R-HSA-68886
Selenocysteine synthesis	Reactome	R-HSA-2408557	15	93	1.34979e-10	2.61549e-09	RPS17|RPL28|RPL8|RPL13A|RPL36|RPL21|RPL27A|RPL35|RPL18A|RPS19|RPL15|RPS23|RPL11|RPL19|RPL34	http://www.reactome.org/cgi-bin/eventbrowser_st_id?ST_ID=R-HSA-2408557
Regulation of insulin secretion	Reactome	R-HSA-422356	14	78	1.59606e-10	3.04282e-09	AHCYL1|GNAQ|GNAS|PRKCA|ACSL3|ACSL4|SLC2A1|GNG5|PRKAR1A|GNA11|GNB4|GNAI2|IQGAP1|GNAI1	http://www.reactome.org/cgi-bin/eventbrowser_st_id?ST_ID=R-HSA-422356
Golgi-to-ER retrograde transport	Reactome	R-HSA-8856688	17	133	2.12421e-10	3.98543e-09	TMED7|KIF23|TMED9|RAB3GAP1|RAB1B|KIF5B|COPE|TUBB3|KIF4A|RAB18|ARCN1|COPG1|COPB1|KIF20A|SURF4|GALNT2|KIF11	http://www.reactome.org/cgi-bin/eventbrowser_st_id?ST_ID=R-HSA-8856688
Selenoamino acid metabolism	Reactome	R-HSA-2408522	16	117	2.94848e-10	5.44547e-09	PAPSS2|RPS17|RPL28|RPL8|RPL13A|RPL36|RPL21|RPL27A|RPL35|RPL18A|RPS19|RPL15|RPS23|RPL11|RPL19|RPL34	http://www.reactome.org/cgi-bin/eventbrowser_st_id?ST_ID=R-HSA-2408522
EPHB-mediated forward signaling	Reactome	R-HSA-3928662	11	41	3.74098e-10	6.80282e-09	ACTG1|ARPC3|ARPC2|ARPC1A|ACTR2|CFL1|ARPC1B|ACTB|ACTR3|LYN|YES1	http://www.reactome.org/cgi-bin/eventbrowser_st_id?ST_ID=R-HSA-3928662
Collagen formation	Reactome	R-HSA-1474290	14	89	7.46066e-10	1.33614e-08	COL6A3|COL7A1|PLOD2|PLOD3|PLOD1|ITGA6|PPIB|COL18A1|COL5A1|COL4A2|COL4A1|COL6A1|SERPINH1|LAMB3	http://www.reactome.org/cgi-bin/eventbrowser_st_id?ST_ID=R-HSA-1474290
Class I MHC mediated antigen processing & presentation	Reactome	R-HSA-983169	26	370	8.86024e-10	1.5631e-08	HSPA5|PSMD5|HLA-B|HUWE1|UBE2D3|SEC31A|SMURF2|ITCH|STUB1|PSMC2|NPEPPS|PSMC6|TPP2|PDIA3|PSME3|THOP1|UBA6|UBA1|UBE2V1|UBR4|VAMP3|SNAP23|PSMD11|PSMD13|KEAP1|BLMH	http://www.reactome.org/cgi-bin/eventbrowser_st_id?ST_ID=R-HSA-983169
PCP/CE pathway	Reactome	R-HSA-4086400	14	91	9.67011e-10	1.68089e-08	SMURF2|RAC2|PRKCA|PSMD11|PSME3|PSMD13|AP2M1|PSMD5|CLTA|AP2A1|AP2A2|WNT5B|PSMC2|PSMC6	http://www.reactome.org/cgi-bin/eventbrowser_st_id?ST_ID=R-HSA-4086400
SRP-dependent cotranslational protein targeting to membrane	Reactome	R-HSA-1799339	15	112	1.37355e-09	2.35294e-08	RPS17|RPL28|RPL8|RPL13A|RPL36|RPL21|RPL27A|RPL35|RPL18A|RPS19|RPL15|RPS23|RPL11|RPL19|RPL34	http://www.reactome.org/cgi-bin/eventbrowser_st_id?ST_ID=R-HSA-1799339
Intra-Golgi and retrograde Golgi-to-ER traffic	Reactome	R-HSA-6811442	19	202	2.13134e-09	3.59892e-08	TMED7|VAMP3|TMED9|RAB3GAP1|KIF23|RAB1B|KIF5B|COPE|TUBB3|KIF4A|TGOLN2|RAB18|ARCN1|COPG1|COPB1|KIF20A|SURF4|GALNT2|KIF11	http://www.reactome.org/cgi-bin/eventbrowser_st_id?ST_ID=R-HSA-6811442
MAPK family signaling cascades	Reactome	R-HSA-5683057	22	278	2.32923e-09	3.87768e-08	PPP2R1A|ACTG1|PSMD5|TYK2|IQGAP1|XPO1|PEBP1|TLN1|MAPK1|JAK1|PSMC2|PSMC6|SRC|PSME3|ACTN2|FN1|PPP5C|PTPN11|PSMD11|PSMD13|SEPTIN7|ACTB	http://www.reactome.org/cgi-bin/eventbrowser_st_id?ST_ID=R-HSA-5683057
COPI-dependent Golgi-to-ER retrograde traffic	Reactome	R-HSA-6811434	14	99	2.58126e-09	4.23756e-08	TMED7|KIF23|TMED9|COPE|KIF5B|RAB1B|TUBB3|KIF4A|ARCN1|COPG1|COPB1|KIF20A|SURF4|KIF11	http://www.reactome.org/cgi-bin/eventbrowser_st_id?ST_ID=R-HSA-6811434
mRNA Splicing - Major Pathway	Reactome	R-HSA-72163	18	183	2.95115e-09	4.77843e-08	SNRNP200|SNRPD3|SRSF3|DDX5|PRPF19|HNRNPA1|SF3B1|HNRNPU|SF3B3|EFTUD2|PRPF8|HNRNPK|PCBP2|HNRNPM|PCBP1|SRSF1|HNRNPUL1|HNRNPA2B1	http://www.reactome.org/cgi-bin/eventbrowser_st_id?ST_ID=R-HSA-72163
Degradation of the extracellular matrix	Reactome	R-HSA-1474228	16	140	3.14964e-09	5.03091e-08	MMP14|COL4A1|FN1|COL18A1|SLC7A11|ADAM9|CAPN5|COL5A1|COL4A2|CAPN1|CAPN2|COL6A1|LAMB3|BSG|COL6A3|COL7A1	http://www.reactome.org/cgi-bin/eventbrowser_st_id?ST_ID=R-HSA-1474228
Collagen biosynthesis and modifying enzymes	Reactome	R-HSA-1650814	12	67	3.33158e-09	5.25057e-08	COL6A3|COL7A1|PLOD2|PLOD3|PLOD1|COL18A1|COL5A1|COL4A2|COL4A1|COL6A1|SERPINH1|PPIB	http://www.reactome.org/cgi-bin/eventbrowser_st_id?ST_ID=R-HSA-1650814
Glucose metabolism	Reactome	R-HSA-70326	13	85	4.09359e-09	6.36661e-08	PPP2R1A|MDH1|PFKM|TPR|TPI1|PFKL|MDH2|NUP155|GOT2|ENO3|PGK2|NUP205|GPI	http://www.reactome.org/cgi-bin/eventbrowser_st_id?ST_ID=R-HSA-70326
Host Interactions of HIV factors	Reactome	R-HSA-162909	15	123	4.38678e-09	6.73399e-08	XPO1|PSMD5|PSMD11|RANGAP1|SLC25A5|PSME3|AP2M1|AP2A1|PSMD13|NUP155|AP2A2|PSMC2|NUP205|PSMC6|TPR	http://www.reactome.org/cgi-bin/eventbrowser_st_id?ST_ID=R-HSA-162909
Beta-catenin independent WNT signaling	Reactome	R-HSA-3858494	16	144	4.55454e-09	6.90189e-08	SMURF2|RAC2|PRKCA|GNB4|PSMD11|PSME3|PSMD13|AP2M1|PSMD5|CLTA|GNG5|AP2A1|AP2A2|WNT5B|PSMC2|PSMC6	http://www.reactome.org/cgi-bin/eventbrowser_st_id?ST_ID=R-HSA-3858494
Regulation of mRNA stability by proteins that bind AU-rich elements	Reactome	R-HSA-450531	13	86	4.64648e-09	6.95208e-08	XPO1|TNPO1|PRKCA|EIF4G1|PSMD11|PSME3|PSMD13|PRKCD|MAPK14|PSMD5|PSMC2|EXOSC6|PSMC6	http://www.reactome.org/cgi-bin/eventbrowser_st_id?ST_ID=R-HSA-450531
MAPK1/MAPK3 signaling	Reactome	R-HSA-5684996	20	239	5.16775e-09	7.63534e-08	ACTN2|ACTG1|FN1|SRC|PSMD5|PPP5C|PTPN11|PSMD11|PSME3|PSMD13|IQGAP1|PPP2R1A|TYK2|MAPK1|PEBP1|JAK1|ACTB|TLN1|PSMC2|PSMC6	http://www.reactome.org/cgi-bin/eventbrowser_st_id?ST_ID=R-HSA-5684996
mRNA Splicing	Reactome	R-HSA-72172	18	191	5.48237e-09	8.00019e-08	SNRNP200|SNRPD3|SRSF3|DDX5|PRPF19|HNRNPA1|SF3B1|HNRNPU|SF3B3|EFTUD2|PRPF8|HNRNPK|PCBP2|HNRNPM|PCBP1|SRSF1|HNRNPUL1|HNRNPA2B1	http://www.reactome.org/cgi-bin/eventbrowser_st_id?ST_ID=R-HSA-72172
Translocation of SLC2A4 (GLUT4) to the plasma membrane	Reactome	R-HSA-1445148	12	72	6.85322e-09	9.87866e-08	EXOC3|EXOC1|ACTG1|SNAP23|EXOC8|EXOC5|TBC1D4|TUBB3|RAB10|ACTB|YWHAG|RALA	http://www.reactome.org/cgi-bin/eventbrowser_st_id?ST_ID=R-HSA-1445148
Interleukin-12 family signaling	Reactome	R-HSA-447115	11	57	7.59411e-09	1.08147e-07	GSTO1|STAT3|VAMP7|HSPA9|TCP1|HNRNPA2B1|CFL1|JAK1|TYK2|LCP1|RALA	http://www.reactome.org/cgi-bin/eventbrowser_st_id?ST_ID=R-HSA-447115
Signal amplification	Reactome	R-HSA-392518	9	31	8.46538e-09	1.19086e-07	GNAQ|GNB4|MAPK14|GNG5|GNA13|GNA11|GNAI2|GNAI3|GNAI1	http://www.reactome.org/cgi-bin/eventbrowser_st_id?ST_ID=R-HSA-392518
Opioid Signalling	Reactome	R-HSA-111885	13	91	8.56372e-09	1.19086e-07	PPP2R1A|AHCYL1|PPP1CA|PRKCA|GNB4|PRKCD|GNG5|PRKAR1A|CDK5|MAPK1|GNAI2|GNAI3|GNAI1	http://www.reactome.org/cgi-bin/eventbrowser_st_id?ST_ID=R-HSA-111885
Signaling by WNT	Reactome	R-HSA-195721	23	329	9.07362e-09	1.2471e-07	PPP2R1A|PSMD5|CLTA|XPO1|SMURF2|RUVBL1|AP2M1|PSMC2|PSMC6|RAC2|PRKCA|GNB4|PSME3|AP2A1|AP2A2|VPS35|CSNK2A2|H2AX|VPS26A|PSMD11|PSMD13|GNG5|WNT5B	http://www.reactome.org/cgi-bin/eventbrowser_st_id?ST_ID=R-HSA-195721
Other interleukin signaling	Reactome	R-HSA-449836	21	275	9.62051e-09	1.30706e-07	ACTN2|ACTG1|FN1|SRC|PSMD5|PPP5C|PTPN11|PSMD11|PSME3|PSMD13|IQGAP1|PPP2R1A|TYK2|STXBP2|PEBP1|JAK1|MAPK1|ACTB|TLN1|PSMC2|PSMC6	http://www.reactome.org/cgi-bin/eventbrowser_st_id?ST_ID=R-HSA-449836
rRNA processing	Reactome	R-HSA-72312	18	203	1.3163e-08	1.76802e-07	RPS17|RPL28|ELAC2|RPL13A|RPL36|RPL21|RPL27A|RPL35|RPL18A|RPS23|RPL8|RPL15|RPS19|BOP1|RPL11|EXOSC6|RPL19|RPL34	http://www.reactome.org/cgi-bin/eventbrowser_st_id?ST_ID=R-HSA-72312
Recycling pathway of L1	Reactome	R-HSA-437239	10	46	1.35855e-08	1.80428e-07	ACTG1|AP2A2|TUBB3|KIF4A|AP2M1|MAPK1|AP2A1|DNM2|CLTA|ACTB	http://www.reactome.org/cgi-bin/eventbrowser_st_id?ST_ID=R-HSA-437239
Interleukin-12 signaling	Reactome	R-HSA-9020591	10	47	1.62493e-08	2.13408e-07	GSTO1|VAMP7|HSPA9|TCP1|HNRNPA2B1|CFL1|JAK1|TYK2|LCP1|RALA	http://www.reactome.org/cgi-bin/eventbrowser_st_id?ST_ID=R-HSA-9020591
Signaling by NTRKs	Reactome	R-HSA-166520	13	97	1.70584e-08	2.21572e-07	SRC|STAT3|PPP2R1A|PTPN11|AP2A2|MAPK14|MAPK1|AP2A1|CDK5|DNM2|CLTA|RALA|AP2M1	http://www.reactome.org/cgi-bin/eventbrowser_st_id?ST_ID=R-HSA-166520
Major pathway of rRNA processing in the nucleolus and cytosol	Reactome	R-HSA-6791226	17	183	1.7668e-08	2.26995e-07	RPS17|RPL28|RPL8|RPL13A|RPL36|RPL21|RPL27A|RPL35|RPL18A|RPS23|RPS19|RPL15|BOP1|RPL11|EXOSC6|RPL19|RPL34	http://www.reactome.org/cgi-bin/eventbrowser_st_id?ST_ID=R-HSA-6791226
Signaling by TGF-beta family members	Reactome	R-HSA-9006936	13	101	2.63532e-08	3.34941e-07	XPO1|TGFBR2|SMURF2|PPP1CB|PPP1CC|PPP1CA|STUB1|NOG|UBE2D3|PMEPA1|MIF|BMPR2|SERPINE1	http://www.reactome.org/cgi-bin/eventbrowser_st_id?ST_ID=R-HSA-9006936
Gene expression (Transcription)	Reactome	R-HSA-74160	53	1448	2.75307e-08	3.46184e-07	PPP2R1A|CCN1|ITCH|PSMD5|PSMD11|PRDX2|PRDX1|MAPK14|PSMD13|POLR3A|NDRG1|SERPINE1|YES1|CNOT1|SMURF2|DDX39B|SRSF3|STUB1|THBS1|CNOT9|MAPK1|PSMC2|YWHAG|PSMC6|ACTL6A|PCNA|SRC|TRIM28|GPI|SUPT16H|PSME3|UBE2D3|MTOR|TPR|LGALS3|XPO5|THOC1|CSNK2A2|ROR1|ZNF804B|H2AX|SRSF1|SNRPD3|PTPN11|G6PD|RPA1|NOTCH1|NOTCH2|CDK5|NUP155|ACTB|NUP205|STEAP3	http://www.reactome.org/cgi-bin/eventbrowser_st_id?ST_ID=R-HSA-74160
Downregulation of TGF-beta receptor signaling	Reactome	R-HSA-2173788	8	25	3.07168e-08	3.82182e-07	XPO1|TGFBR2|SMURF2|PPP1CB|PPP1CC|PPP1CA|STUB1|PMEPA1	http://www.reactome.org/cgi-bin/eventbrowser_st_id?ST_ID=R-HSA-2173788
Integrin cell surface interactions	Reactome	R-HSA-216083	12	84	3.20219e-08	3.9427e-07	COL7A1|FN1|COL18A1|SLC7A11|ITGA6|THBS1|COL5A1|COL4A2|COL4A1|COL6A1|COL6A3|BSG	http://www.reactome.org/cgi-bin/eventbrowser_st_id?ST_ID=R-HSA-216083
rRNA processing in the nucleus and cytosol	Reactome	R-HSA-8868773	17	193	3.63488e-08	4.42931e-07	RPS17|RPL28|RPL8|RPL13A|RPL36|RPL21|RPL27A|RPL35|RPL18A|RPS23|RPS19|RPL15|BOP1|RPL11|EXOSC6|RPL19|RPL34	http://www.reactome.org/cgi-bin/eventbrowser_st_id?ST_ID=R-HSA-8868773
Cell-Cell communication	Reactome	R-HSA-1500931	14	125	3.81935e-08	4.60661e-07	ACTN2|ACTN1|PARVA|ACTG1|VASP|PTPN11|CASK|IQGAP1|NECTIN2|ITGA6|FLNC|ACTB|RSU1|LAMB3	http://www.reactome.org/cgi-bin/eventbrowser_st_id?ST_ID=R-HSA-1500931
Mitotic G1-G1/S phases	Reactome	R-HSA-453279	15	147	3.90314e-08	4.66011e-07	PCNA|PPP2R1A|CCN1|PSMD5|PSMD11|RPA1|PSME3|PSMD13|MCM7|MCM6|MCM3|TK1|PSMC2|LYN|PSMC6	http://www.reactome.org/cgi-bin/eventbrowser_st_id?ST_ID=R-HSA-453279
Cellular response to heat stress	Reactome	R-HSA-3371556	12	86	4.04911e-08	4.78605e-07	BAG2|HSPH1|HSPA5|PTGES3|HSPA9|DNAJC7|RPA1|MAPK1|MTOR|TPR|NUP155|NUP205	http://www.reactome.org/cgi-bin/eventbrowser_st_id?ST_ID=R-HSA-3371556
FLT3 Signaling	Reactome	R-HSA-9607240	19	252	5.84705e-08	6.84278e-07	ACTN2|ACTG1|FN1|SRC|PSMD5|PPP5C|PTPN11|PSMD11|PSME3|PSMD13|IQGAP1|PPP2R1A|MAPK1|PEBP1|JAK1|ACTB|TLN1|PSMC2|PSMC6	http://www.reactome.org/cgi-bin/eventbrowser_st_id?ST_ID=R-HSA-9607240
G1/S Transition	Reactome	R-HSA-69206	14	130	5.98077e-08	6.93066e-07	PCNA|PPP2R1A|CCN1|PSMD5|PSMD11|RPA1|PSME3|PSMD13|MCM7|MCM6|MCM3|TK1|PSMC2|PSMC6	http://www.reactome.org/cgi-bin/eventbrowser_st_id?ST_ID=R-HSA-69206
Cell-extracellular matrix interactions	Reactome	R-HSA-446353	7	18	7.68236e-08	8.81607e-07	ACTN1|RSU1|ACTG1|FLNC|VASP|PARVA|ACTB	http://www.reactome.org/cgi-bin/eventbrowser_st_id?ST_ID=R-HSA-446353
Response to elevated platelet cytosolic Ca2+	Reactome	R-HSA-76005	14	133	7.75734e-08	8.81652e-07	ACTN2|ACTN1|ANXA5|FN1|HSPA5|PRKCA|FAM3C|TLN1|STXBP2|TTN|CFL1|ABCC4|THBS1|SERPINE1	http://www.reactome.org/cgi-bin/eventbrowser_st_id?ST_ID=R-HSA-76005
Diseases of signal transduction	Reactome	R-HSA-5663202	23	374	8.2467e-08	9.28343e-07	PPP2R1A|ACTG1|TGFBR2|PSMD5|IQGAP1|PEBP1|STAT3|TLN1|MAPK1|ZC3HAV1|PSMC2|PSMC6|SRC|RAC2|PSME3|MTOR|RHOG|FN1|PTPN11|PSMD11|NOTCH1|PSMD13|ACTB	http://www.reactome.org/cgi-bin/eventbrowser_st_id?ST_ID=R-HSA-5663202
Intracellular signaling by second messengers	Reactome	R-HSA-9006925	20	288	9.2759e-08	1.03435e-06	SRC|AHCYL1|STUB1|PRKCA|PTPN11|PSMD11|PSME3|PSMD13|PRKCD|RAC2|PSMD5|MAPK1|MTOR|PRKAR1A|PPP2R1A|WWP2|PSMC2|RHOG|CSNK2A2|PSMC6	http://www.reactome.org/cgi-bin/eventbrowser_st_id?ST_ID=R-HSA-9006925
Non-integrin membrane-ECM interactions	Reactome	R-HSA-3000171	10	58	9.39487e-08	1.03783e-06	ACTN1|FN1|PRKCA|CASK|THBS1|COL5A1|ITGA6|COL4A1|LAMB3|COL4A2	http://www.reactome.org/cgi-bin/eventbrowser_st_id?ST_ID=R-HSA-3000171
Cell Cycle Checkpoints	Reactome	R-HSA-69620	20	289	9.77719e-08	1.06609e-06	XPO1|H2AX|RCC2|CCN1|BUB3|PPP2R1A|PSMD5|RPA1|KNTC1|PSME3|PSMD13|RANGAP1|MCM7|MCM6|MCM3|PSMD11|PSMC2|YWHAG|PSMC6|PPP1CC	http://www.reactome.org/cgi-bin/eventbrowser_st_id?ST_ID=R-HSA-69620
RAF/MAP kinase cascade	Reactome	R-HSA-5673001	18	234	9.83116e-08	1.06609e-06	ACTN2|ACTG1|FN1|SRC|PSMD5|PPP5C|PSMD11|PSME3|PSMD13|IQGAP1|PPP2R1A|MAPK1|PEBP1|JAK1|ACTB|TLN1|PSMC2|PSMC6	http://www.reactome.org/cgi-bin/eventbrowser_st_id?ST_ID=R-HSA-5673001
Metabolism of vitamins and cofactors	Reactome	R-HSA-196854	16	186	1.23348e-07	1.32543e-06	ABCC1|LRP1|CYB5R3|CD320|PARP4|IDH1|NAMPT|SLC2A1|ABCD4|GSTO1|RDH11|SLC5A6|ACACA|GPHN|SHMT2|AASDHPPT	http://www.reactome.org/cgi-bin/eventbrowser_st_id?ST_ID=R-HSA-196854
TGF-beta receptor signaling activates SMADs	Reactome	R-HSA-2173789	8	31	1.25451e-07	1.33588e-06	XPO1|TGFBR2|SMURF2|PPP1CB|PPP1CC|PPP1CA|STUB1|PMEPA1	http://www.reactome.org/cgi-bin/eventbrowser_st_id?ST_ID=R-HSA-2173789
Metabolism of water-soluble vitamins and cofactors	Reactome	R-HSA-196849	13	120	1.66219e-07	1.7542e-06	ABCC1|GSTO1|CYB5R3|CD320|PARP4|NAMPT|SLC2A1|ABCD4|SLC5A6|ACACA|AASDHPPT|SHMT2|GPHN	http://www.reactome.org/cgi-bin/eventbrowser_st_id?ST_ID=R-HSA-196849
Antigen processing: Ubiquitination & Proteasome degradation	Reactome	R-HSA-983168	20	308	2.5517e-07	2.66912e-06	UBE2D3|ITCH|STUB1|PSMD5|TPP2|HUWE1|PSMD11|PSME3|PSMD13|THOP1|UBA6|KEAP1|SMURF2|BLMH|UBA1|UBE2V1|PSMC2|NPEPPS|PSMC6|UBR4	http://www.reactome.org/cgi-bin/eventbrowser_st_id?ST_ID=R-HSA-983168
Glycolysis	Reactome	R-HSA-70171	10	66	2.76117e-07	2.838e-06	PPP2R1A|GPI|PFKM|TPI1|PFKL|TPR|NUP155|ENO3|PGK2|NUP205	http://www.reactome.org/cgi-bin/eventbrowser_st_id?ST_ID=R-HSA-70171
Regulation of HSF1-mediated heat shock response	Reactome	R-HSA-3371453	10	66	2.76117e-07	2.838e-06	BAG2|HSPH1|HSPA5|HSPA9|DNAJC7|RPA1|MAPK1|TPR|NUP155|NUP205	http://www.reactome.org/cgi-bin/eventbrowser_st_id?ST_ID=R-HSA-3371453
EPH-ephrin mediated repulsion of cells	Reactome	R-HSA-3928665	9	50	2.99668e-07	3.05351e-06	ACTG1|EPHA2|AP2M1|CLTA|AP2A2|AP2A1|ACTB|LYN|YES1	http://www.reactome.org/cgi-bin/eventbrowser_st_id?ST_ID=R-HSA-3928665
Signaling by VEGF	Reactome	R-HSA-194138	12	106	3.21435e-07	3.24732e-06	ABI1|AHCYL1|ACTG1|PRKCA|DOCK1|PRKCD|MAPK14|MTOR|CYFIP1|ACTB|NRP1|ELMO2	http://www.reactome.org/cgi-bin/eventbrowser_st_id?ST_ID=R-HSA-194138
Platelet degranulation	Reactome	R-HSA-114608	13	128	3.28884e-07	3.29441e-06	ACTN2|ACTN1|ANXA5|FN1|HSPA5|FAM3C|TLN1|STXBP2|TTN|CFL1|ABCC4|THBS1|SERPINE1	http://www.reactome.org/cgi-bin/eventbrowser_st_id?ST_ID=R-HSA-114608
Signaling by high-kinase activity BRAF mutants	Reactome	R-HSA-6802948	8	36	3.37658e-07	3.35388e-06	SRC|ACTG1|FN1|PEBP1|TLN1|MAPK1|ACTB|IQGAP1	http://www.reactome.org/cgi-bin/eventbrowser_st_id?ST_ID=R-HSA-6802948
RNA Polymerase II Transcription	Reactome	R-HSA-73857	47	1316	3.4156e-07	3.36437e-06	PPP2R1A|CCN1|ITCH|PSMD5|PSMD11|PRDX2|PRDX1|MAPK14|PSMD13|NDRG1|SERPINE1|YES1|CNOT1|SMURF2|DDX39B|SRSF3|STUB1|THBS1|CNOT9|MAPK1|PSMC2|YWHAG|PSMC6|ACTL6A|PCNA|SRC|TRIM28|GPI|SUPT16H|PSME3|UBE2D3|MTOR|LGALS3|SRSF1|THOC1|CSNK2A2|ROR1|ZNF804B|H2AX|SNRPD3|PTPN11|G6PD|RPA1|NOTCH1|NOTCH2|CDK5|STEAP3	http://www.reactome.org/cgi-bin/eventbrowser_st_id?ST_ID=R-HSA-73857
Orc1 removal from chromatin	Reactome	R-HSA-68949	10	70	4.5066e-07	4.40232e-06	CCN1|PSMD5|PSMD11|PSME3|PSMD13|MCM7|MCM6|MCM3|PSMC2|PSMC6	http://www.reactome.org/cgi-bin/eventbrowser_st_id?ST_ID=R-HSA-68949
Signaling by TGF-beta Receptor Complex	Reactome	R-HSA-170834	10	72	5.69579e-07	5.51838e-06	XPO1|TGFBR2|SMURF2|PPP1CB|PPP1CC|PPP1CA|STUB1|UBE2D3|PMEPA1|SERPINE1	http://www.reactome.org/cgi-bin/eventbrowser_st_id?ST_ID=R-HSA-170834
Nucleobase biosynthesis	Reactome	R-HSA-8956320	6	15	5.92182e-07	5.69072e-06	ATIC|IMPDH2|GART|CAD|PFAS|GMPS	http://www.reactome.org/cgi-bin/eventbrowser_st_id?ST_ID=R-HSA-8956320
Signaling by PDGF	Reactome	R-HSA-186797	9	55	6.1327e-07	5.84584e-06	SRC|STAT3|PTPN11|THBS1|COL5A1|COL4A2|COL4A1|COL6A1|COL6A3	http://www.reactome.org/cgi-bin/eventbrowser_st_id?ST_ID=R-HSA-186797
MAP2K and MAPK activation	Reactome	R-HSA-5674135	8	40	6.80923e-07	6.43881e-06	SRC|ACTG1|FN1|PEBP1|TLN1|MAPK1|ACTB|IQGAP1	http://www.reactome.org/cgi-bin/eventbrowser_st_id?ST_ID=R-HSA-5674135
Syndecan interactions	Reactome	R-HSA-3000170	7	27	7.62058e-07	7.14883e-06	ACTN1|FN1|PRKCA|CASK|THBS1|COL5A1|ITGA6	http://www.reactome.org/cgi-bin/eventbrowser_st_id?ST_ID=R-HSA-3000170
L1CAM interactions	Reactome	R-HSA-373760	12	117	8.45089e-07	7.86532e-06	ACTG1|AP2A2|TUBB3|KIF4A|CSNK2A2|AP2M1|MAPK1|AP2A1|DNM2|CLTA|ACTB|NRP1	http://www.reactome.org/cgi-bin/eventbrowser_st_id?ST_ID=R-HSA-373760
Signaling by NTRK1 (TRKA)	Reactome	R-HSA-187037	10	76	8.92073e-07	8.23774e-06	AP2M1|STAT3|PPP2R1A|DNM2|MAPK14|MAPK1|AP2A1|AP2A2|CLTA|RALA	http://www.reactome.org/cgi-bin/eventbrowser_st_id?ST_ID=R-HSA-187037
Ribosomal scanning and start codon recognition	Reactome	R-HSA-72702	9	58	9.13769e-07	8.34776e-06	EIF3I|RPS17|RPS23|EIF4G1|EIF3D|EIF5|EIF3E|RPS19|EIF2S2	http://www.reactome.org/cgi-bin/eventbrowser_st_id?ST_ID=R-HSA-72702
Synthesis of DNA	Reactome	R-HSA-69239	12	118	9.18112e-07	8.34776e-06	PCNA|CCN1|PSMD5|PSMD11|RPA1|PSME3|PSMD13|MCM7|MCM6|MCM3|PSMC2|PSMC6	http://www.reactome.org/cgi-bin/eventbrowser_st_id?ST_ID=R-HSA-69239
VEGFA-VEGFR2 Pathway	Reactome	R-HSA-4420097	11	97	9.79085e-07	8.83419e-06	ABI1|AHCYL1|ACTG1|PRKCA|DOCK1|PRKCD|MAPK14|MTOR|CYFIP1|ACTB|ELMO2	http://www.reactome.org/cgi-bin/eventbrowser_st_id?ST_ID=R-HSA-4420097
Assembly of collagen fibrils and other multimeric structures	Reactome	R-HSA-2022090	9	60	1.1784e-06	1.0552e-05	COL7A1|COL18A1|ITGA6|COL5A1|COL4A2|COL4A1|COL6A1|COL6A3|LAMB3	http://www.reactome.org/cgi-bin/eventbrowser_st_id?ST_ID=R-HSA-2022090
Protein folding	Reactome	R-HSA-391251	11	100	1.28824e-06	1.14489e-05	STAT3|GNB4|TBCD|TUBB3|GNAI3|TCP1|GNG5|ACTB|GNAI2|CSNK2A2|GNAI1	http://www.reactome.org/cgi-bin/eventbrowser_st_id?ST_ID=R-HSA-391251
MHC class II antigen presentation	Reactome	R-HSA-2132295	12	123	1.37379e-06	1.2118e-05	KIF23|KIF5B|DNM2|TUBB3|KIF4A|AP2M1|AP2A1|KIF11|AP2A2|CLTA|SEC31A|KIF20A	http://www.reactome.org/cgi-bin/eventbrowser_st_id?ST_ID=R-HSA-2132295
ER-Phagosome pathway	Reactome	R-HSA-1236974	10	82	1.67219e-06	1.46409e-05	VAMP3|SNAP23|PSMD5|HLA-B|PSMD11|PSME3|PSMD13|PDIA3|PSMC2|PSMC6	http://www.reactome.org/cgi-bin/eventbrowser_st_id?ST_ID=R-HSA-1236974
Thrombin signalling through proteinase activated receptors (PARs)	Reactome	R-HSA-456926	7	31	1.69455e-06	1.47277e-05	GNAQ|GNB4|GNG5|GNA12|GNA13|GNA11|MAPK1	http://www.reactome.org/cgi-bin/eventbrowser_st_id?ST_ID=R-HSA-456926
DNA Replication	Reactome	R-HSA-69306	12	126	1.73445e-06	1.49644e-05	PCNA|CCN1|PSMD5|PSMD11|RPA1|PSME3|PSMD13|MCM7|MCM6|MCM3|PSMC2|PSMC6	http://www.reactome.org/cgi-bin/eventbrowser_st_id?ST_ID=R-HSA-69306
Collagen degradation	Reactome	R-HSA-1442490	9	64	1.91105e-06	1.63685e-05	MMP14|COL7A1|COL18A1|ADAM9|COL5A1|COL4A2|COL4A1|COL6A1|COL6A3	http://www.reactome.org/cgi-bin/eventbrowser_st_id?ST_ID=R-HSA-1442490
Signaling by moderate kinase activity BRAF mutants	Reactome	R-HSA-6802946	8	47	1.99812e-06	1.68699e-05	SRC|ACTG1|FN1|PEBP1|TLN1|MAPK1|ACTB|IQGAP1	http://www.reactome.org/cgi-bin/eventbrowser_st_id?ST_ID=R-HSA-6802946
Paradoxical activation of RAF signaling by kinase inactive BRAF	Reactome	R-HSA-6802955	8	47	1.99812e-06	1.68699e-05	SRC|ACTG1|FN1|PEBP1|TLN1|MAPK1|ACTB|IQGAP1	http://www.reactome.org/cgi-bin/eventbrowser_st_id?ST_ID=R-HSA-6802955
DNA Replication Pre-Initiation	Reactome	R-HSA-69002	10	84	2.03963e-06	1.70982e-05	PSMD5|PSMD11|RPA1|PSME3|PSMD13|MCM7|MCM6|MCM3|PSMC2|PSMC6	http://www.reactome.org/cgi-bin/eventbrowser_st_id?ST_ID=R-HSA-69002
Generic Transcription Pathway	Reactome	R-HSA-212436	42	1193	2.06732e-06	1.72083e-05	PPP2R1A|CCN1|ITCH|PSMD5|RPA1|PRDX2|PRDX1|MAPK14|PSMD13|NDRG1|SERPINE1|YES1|CNOT1|SMURF2|STUB1|THBS1|CNOT9|MAPK1|PSMC2|YWHAG|PSMC6|ACTL6A|PCNA|SRC|TRIM28|GPI|SUPT16H|PSME3|UBE2D3|MTOR|LGALS3|CSNK2A2|ROR1|ZNF804B|H2AX|PTPN11|G6PD|PSMD11|NOTCH1|NOTCH2|CDK5|STEAP3	http://www.reactome.org/cgi-bin/eventbrowser_st_id?ST_ID=R-HSA-212436
G alpha (z) signalling events	Reactome	R-HSA-418597	8	48	2.29976e-06	1.90092e-05	GNAS|PRKCA|GNB4|PRKCD|GNG5|GNAI2|GNAI3|GNAI1	http://www.reactome.org/cgi-bin/eventbrowser_st_id?ST_ID=R-HSA-418597
Gluconeogenesis	Reactome	R-HSA-70263	7	33	2.43724e-06	2.00057e-05	GPI|TPI1|ENO3|MDH2|MDH1|GOT2|PGK2	http://www.reactome.org/cgi-bin/eventbrowser_st_id?ST_ID=R-HSA-70263
Assembly of the pre-replicative complex	Reactome	R-HSA-68867	9	67	2.69161e-06	2.1791e-05	PSMD5|PSMD11|PSME3|PSMD13|MCM7|MCM6|MCM3|PSMC2|PSMC6	http://www.reactome.org/cgi-bin/eventbrowser_st_id?ST_ID=R-HSA-68867
Signaling by BRAF and RAF fusions	Reactome	R-HSA-6802952	9	67	2.69161e-06	2.1791e-05	SRC|ACTG1|FN1|PEBP1|TLN1|MAPK1|ZC3HAV1|ACTB|IQGAP1	http://www.reactome.org/cgi-bin/eventbrowser_st_id?ST_ID=R-HSA-6802952
Regulation of PTEN stability and activity	Reactome	R-HSA-8948751	9	68	3.00643e-06	2.41741e-05	WWP2|PSMD5|PSMD11|PSME3|PSMD13|STUB1|PSMC2|CSNK2A2|PSMC6	http://www.reactome.org/cgi-bin/eventbrowser_st_id?ST_ID=R-HSA-8948751
Separation of Sister Chromatids	Reactome	R-HSA-2467813	14	186	3.25609e-06	2.59269e-05	XPO1|PPP2R1A|RCC2|PPP1CC|BUB3|PSMD5|KNTC1|PSMD11|PSME3|PSMD13|RANGAP1|TUBB3|PSMC2|PSMC6	http://www.reactome.org/cgi-bin/eventbrowser_st_id?ST_ID=R-HSA-2467813
Switching of origins to a post-replicative state	Reactome	R-HSA-69052	10	89	3.28032e-06	2.59269e-05	CCN1|PSMD5|PSMD11|PSME3|PSMD13|MCM7|MCM6|MCM3|PSMC2|PSMC6	http://www.reactome.org/cgi-bin/eventbrowser_st_id?ST_ID=R-HSA-69052
Formation of annular gap junctions	Reactome	R-HSA-196025	5	11	3.29022e-06	2.59269e-05	AP2M1|ACTB|CLTA|ACTG1|DNM2	http://www.reactome.org/cgi-bin/eventbrowser_st_id?ST_ID=R-HSA-196025
Metabolism of lipids	Reactome	R-HSA-556833	30	728	3.43723e-06	2.6906e-05	HSD17B12|NSDHL|SLC44A1|VAPA|DHCR7|PI4K2A|PI4KA|PPT1|CPNE1|CKB|CBR1|ESYT1|ESYT2|SPTLC1|HMGCS1|ACACA|GLIPR1|MTM1|CSNK2A2|ROR1|DHCR24|PPP1CB|PPP1CC|PLD3|PTGES3|ACSL3|PPP1CA|PMVK|ACSL4|ABCC1	http://www.reactome.org/cgi-bin/eventbrowser_st_id?ST_ID=R-HSA-556833
Cell junction organization	Reactome	R-HSA-446728	10	90	3.59488e-06	2.79549e-05	ACTN1|PARVA|ACTG1|VASP|ITGA6|NECTIN2|FLNC|ACTB|RSU1|LAMB3	http://www.reactome.org/cgi-bin/eventbrowser_st_id?ST_ID=R-HSA-446728
G alpha (i) signalling events	Reactome	R-HSA-418594	21	405	3.9329e-06	3.03836e-05	SRC|LRP1|AHCYL1|PPP1CA|PRKCA|GNB4|LAP3|RDH11|PRKCD|SCYL1|PPP2R1A|GNAS|GNG5|PRKAR1A|NMT1|CDK5|C3|MAPK1|GNAI2|GNAI3|GNAI1	http://www.reactome.org/cgi-bin/eventbrowser_st_id?ST_ID=R-HSA-418594
PIP3 activates AKT signaling	Reactome	R-HSA-1257604	16	247	4.09532e-06	3.14329e-05	SRC|WWP2|PPP2R1A|PSMD5|PTPN11|PSMD11|PSME3|PSMD13|STUB1|MAPK1|MTOR|RAC2|PSMC2|RHOG|CSNK2A2|PSMC6	http://www.reactome.org/cgi-bin/eventbrowser_st_id?ST_ID=R-HSA-1257604
Regulation of RUNX3 expression and activity	Reactome	R-HSA-8941858	8	53	4.45546e-06	3.39764e-05	SRC|SMURF2|PSMD5|PSMD11|PSME3|PSMD13|PSMC2|PSMC6	http://www.reactome.org/cgi-bin/eventbrowser_st_id?ST_ID=R-HSA-8941858
Biological oxidations	Reactome	R-HSA-211859	15	220	4.55846e-06	3.44263e-05	AOC1|EPHX1|GCLM|CYB5R3|ADH5|MAT2B|PTGES3|GSTM3|COMT|UGDH|PAPSS2|GSTO1|MAT2A|AKR7A2|UGP2	http://www.reactome.org/cgi-bin/eventbrowser_st_id?ST_ID=R-HSA-211859
Purine ribonucleoside monophosphate biosynthesis	Reactome	R-HSA-73817	5	12	4.60183e-06	3.44263e-05	GART|ATIC|PFAS|IMPDH2|GMPS	http://www.reactome.org/cgi-bin/eventbrowser_st_id?ST_ID=R-HSA-73817
Gap junction degradation	Reactome	R-HSA-190873	5	12	4.60183e-06	3.44263e-05	AP2M1|ACTB|CLTA|ACTG1|DNM2	http://www.reactome.org/cgi-bin/eventbrowser_st_id?ST_ID=R-HSA-190873
PLC beta mediated events	Reactome	R-HSA-112043	8	54	5.04674e-06	3.75173e-05	AHCYL1|PRKCA|PRKCD|MAPK1|PRKAR1A|GNAI2|GNAI3|GNAI1	http://www.reactome.org/cgi-bin/eventbrowser_st_id?ST_ID=R-HSA-112043
Chaperonin-mediated protein folding	Reactome	R-HSA-390466	10	94	5.12966e-06	3.76753e-05	STAT3|GNB4|TUBB3|GNAI3|TCP1|GNG5|ACTB|GNAI2|CSNK2A2|GNAI1	http://www.reactome.org/cgi-bin/eventbrowser_st_id?ST_ID=R-HSA-390466
Mitotic Anaphase	Reactome	R-HSA-68882	14	194	5.13174e-06	3.76753e-05	XPO1|PPP2R1A|RCC2|PPP1CC|BUB3|PSMD5|KNTC1|PSMD11|PSME3|PSMD13|RANGAP1|TUBB3|PSMC2|PSMC6	http://www.reactome.org/cgi-bin/eventbrowser_st_id?ST_ID=R-HSA-68882
Mitotic Metaphase and Anaphase	Reactome	R-HSA-2555396	14	195	5.4234e-06	3.95708e-05	XPO1|PPP2R1A|RCC2|PPP1CC|BUB3|PSMD5|KNTC1|PSMD11|PSME3|PSMD13|RANGAP1|TUBB3|PSMC2|PSMC6	http://www.reactome.org/cgi-bin/eventbrowser_st_id?ST_ID=R-HSA-2555396
Gene and protein expression by JAK-STAT signaling after Interleukin-12 stimulation	Reactome	R-HSA-8950505	7	38	5.54891e-06	4.02381e-05	GSTO1|HSPA9|TCP1|HNRNPA2B1|CFL1|LCP1|RALA	http://www.reactome.org/cgi-bin/eventbrowser_st_id?ST_ID=R-HSA-8950505
Transcriptional regulation by RUNX2	Reactome	R-HSA-8878166	11	118	5.64059e-06	4.06535e-05	SRC|PSMD5|PSMD11|PSME3|PSMD13|STUB1|MAPK1|YES1|LGALS3|PSMC2|PSMC6	http://www.reactome.org/cgi-bin/eventbrowser_st_id?ST_ID=R-HSA-8878166
G-protein mediated events	Reactome	R-HSA-112040	8	55	5.70309e-06	4.08549e-05	AHCYL1|PRKCA|PRKCD|MAPK1|PRKAR1A|GNAI2|GNAI3|GNAI1	http://www.reactome.org/cgi-bin/eventbrowser_st_id?ST_ID=R-HSA-112040
Extra-nuclear estrogen signaling	Reactome	R-HSA-9009391	9	76	6.87793e-06	4.8681e-05	XPO1|SRC|IGF1R|GNG5|GNB4|MAPK1|GNAI2|GNAI3|GNAI1	http://www.reactome.org/cgi-bin/eventbrowser_st_id?ST_ID=R-HSA-9009391
ECM proteoglycans	Reactome	R-HSA-3000178	9	76	6.87793e-06	4.8681e-05	FN1|VCAN|COL5A1|COL4A2|COL4A1|COL6A1|COL6A3|HAPLN1|SERPINE1	http://www.reactome.org/cgi-bin/eventbrowser_st_id?ST_ID=R-HSA-3000178
Apoptosis	Reactome	R-HSA-109581	13	172	6.96254e-06	4.86966e-05	TJP2|STAT3|PSMD5|PSMD11|PSME3|PSMD13|PRKCD|MAPK1|NMT1|DSG2|PSMC2|YWHAG|PSMC6	http://www.reactome.org/cgi-bin/eventbrowser_st_id?ST_ID=R-HSA-109581
Disorders of transmembrane transporters	Reactome	R-HSA-5619115	13	172	6.96254e-06	4.86966e-05	PSMD5|PSMD11|PSME3|SLC2A1|SLC7A11|NUP205|PSMD13|NUP155|PSMC2|BSG|ABCD4|PSMC6|TPR	http://www.reactome.org/cgi-bin/eventbrowser_st_id?ST_ID=R-HSA-5619115
Antigen processing-Cross presentation	Reactome	R-HSA-1236975	10	98	7.20215e-06	5.00761e-05	VAMP3|SNAP23|PSMD5|HLA-B|PSMD11|PSME3|PSMD13|PDIA3|PSMC2|PSMC6	http://www.reactome.org/cgi-bin/eventbrowser_st_id?ST_ID=R-HSA-1236975
Smooth Muscle Contraction	Reactome	R-HSA-445355	7	40	7.48752e-06	5.17559e-05	DYSF|ANXA6|TPM3|TPM4|MYL10|TPM1|TLN1	http://www.reactome.org/cgi-bin/eventbrowser_st_id?ST_ID=R-HSA-445355
Signaling by MET	Reactome	R-HSA-6806834	9	77	7.57758e-06	5.20738e-05	SPINT2|SRC|STAT3|FN1|PTPN11|DOCK7|HGS|COL5A1|LAMB3	http://www.reactome.org/cgi-bin/eventbrowser_st_id?ST_ID=R-HSA-6806834
Translation initiation complex formation	Reactome	R-HSA-72649	8	58	8.12135e-06	5.54881e-05	EIF3I|RPS17|RPS23|EIF4G1|EIF3D|EIF3E|RPS19|EIF2S2	http://www.reactome.org/cgi-bin/eventbrowser_st_id?ST_ID=R-HSA-72649
Programmed Cell Death	Reactome	R-HSA-5357801	13	175	8.28722e-06	5.62959e-05	TJP2|STAT3|PSMD5|PSMD11|PSME3|PSMD13|PRKCD|MAPK1|NMT1|DSG2|PSMC2|YWHAG|PSMC6	http://www.reactome.org/cgi-bin/eventbrowser_st_id?ST_ID=R-HSA-5357801
Retrograde neurotrophin signalling	Reactome	R-HSA-177504	5	14	8.42882e-06	5.66072e-05	AP2M1|CLTA|AP2A2|AP2A1|DNM2	http://www.reactome.org/cgi-bin/eventbrowser_st_id?ST_ID=R-HSA-177504
SEMA3A-Plexin repulsion signaling by inhibiting Integrin adhesion	Reactome	R-HSA-399955	5	14	8.42882e-06	5.66072e-05	RRAS|PLXNA2|PLXNA1|NRP1|TLN1	http://www.reactome.org/cgi-bin/eventbrowser_st_id?ST_ID=R-HSA-399955
HIV Life Cycle	Reactome	R-HSA-162587	12	149	8.5999e-06	5.74298e-05	XPO1|NUP155|SUPT16H|XRCC5|LAP3|RANGAP1|VPS37B|TPR|NMT1|VTA1|NUP205|XRCC6	http://www.reactome.org/cgi-bin/eventbrowser_st_id?ST_ID=R-HSA-162587
Activation of the mRNA upon binding of the cap-binding complex and eIFs, and subsequent binding to 43S	Reactome	R-HSA-72662	8	59	9.09865e-06	6.04191e-05	EIF3I|RPS17|RPS23|EIF4G1|EIF3D|EIF3E|RPS19|EIF2S2	http://www.reactome.org/cgi-bin/eventbrowser_st_id?ST_ID=R-HSA-72662
UCH proteinases	Reactome	R-HSA-5689603	10	101	9.1982e-06	6.0739e-05	TGFBR2|RUVBL1|PSMD5|PSMD11|PSME3|PSMD13|ACTL6A|ACTB|PSMC2|PSMC6	http://www.reactome.org/cgi-bin/eventbrowser_st_id?ST_ID=R-HSA-5689603
Deubiquitination	Reactome	R-HSA-5688426	17	296	9.30918e-06	6.11303e-05	TGFBR2|SMURF2|RUVBL1|CCN1|MAT2B|PSMD5|PSMD11|PSME3|PSMD13|HGS|KEAP1|ACTL6A|ACTB|WDR48|OTUB1|PSMC2|PSMC6	http://www.reactome.org/cgi-bin/eventbrowser_st_id?ST_ID=R-HSA-5688426
Cooperation of PDCL (PhLP1) and TRiC/CCT in G-protein beta folding	Reactome	R-HSA-6814122	7	42	9.95743e-06	6.50258e-05	GNB4|GNAI3|TCP1|GNG5|GNAI2|CSNK2A2|GNAI1	http://www.reactome.org/cgi-bin/eventbrowser_st_id?ST_ID=R-HSA-6814122
Signaling by RAS mutants	Reactome	R-HSA-6802949	8	60	1.01733e-05	6.60705e-05	SRC|ACTG1|FN1|PEBP1|TLN1|MAPK1|ACTB|IQGAP1	http://www.reactome.org/cgi-bin/eventbrowser_st_id?ST_ID=R-HSA-6802949
WNT5A-dependent internalization of FZD4	Reactome	R-HSA-5099900	5	15	1.10956e-05	7.16664e-05	PRKCA|CLTA|AP2M1|AP2A1|AP2A2	http://www.reactome.org/cgi-bin/eventbrowser_st_id?ST_ID=R-HSA-5099900
ER to Golgi Anterograde Transport	Reactome	R-HSA-199977	12	154	1.17289e-05	7.53454e-05	TMED7|RAB1B|COL7A1|COPE|LMAN2|TUBB3|ARCN1|LMAN1|TMED9|COPG1|COPB1|SEC31A	http://www.reactome.org/cgi-bin/eventbrowser_st_id?ST_ID=R-HSA-199977
Cargo recognition for clathrin-mediated endocytosis	Reactome	R-HSA-8856825	10	105	1.259e-05	8.04399e-05	AP2M1|VAMP3|VAMP7|HGS|TGOLN2|AP2A1|AP2A2|CLTA|COPS7B|PICALM	http://www.reactome.org/cgi-bin/eventbrowser_st_id?ST_ID=R-HSA-8856825
Collagen chain trimerization	Reactome	R-HSA-8948216	7	44	1.3067e-05	8.30387e-05	COL7A1|COL18A1|COL5A1|COL4A2|COL4A1|COL6A1|COL6A3	http://www.reactome.org/cgi-bin/eventbrowser_st_id?ST_ID=R-HSA-8948216
Oncogenic MAPK signaling	Reactome	R-HSA-6802957	9	83	1.3189e-05	8.33659e-05	SRC|ACTG1|FN1|PEBP1|TLN1|MAPK1|ZC3HAV1|ACTB|IQGAP1	http://www.reactome.org/cgi-bin/eventbrowser_st_id?ST_ID=R-HSA-6802957
Glycogen metabolism	Reactome	R-HSA-8982491	6	29	1.47389e-05	9.26672e-05	AGL|PGM1|PYGB|PYGL|PYGM|UGP2	http://www.reactome.org/cgi-bin/eventbrowser_st_id?ST_ID=R-HSA-8982491
Semaphorin interactions	Reactome	R-HSA-373755	8	64	1.56054e-05	9.75959e-05	MYH10|PLXNA2|PLXNA1|TLN1|RRAS|CDK5|CFL1|NRP1	http://www.reactome.org/cgi-bin/eventbrowser_st_id?ST_ID=R-HSA-373755
S Phase	Reactome	R-HSA-69242	12	160	1.67621e-05	0.000104278	PCNA|CCN1|PSMD5|PSMD11|RPA1|PSME3|PSMD13|MCM7|MCM6|MCM3|PSMC2|PSMC6	http://www.reactome.org/cgi-bin/eventbrowser_st_id?ST_ID=R-HSA-69242
Laminin interactions	Reactome	R-HSA-3000157	6	30	1.74565e-05	0.000108029	COL7A1|COL18A1|ITGA6|COL4A2|COL4A1|LAMB3	http://www.reactome.org/cgi-bin/eventbrowser_st_id?ST_ID=R-HSA-3000157
Ub-specific processing proteases	Reactome	R-HSA-5689880	14	219	1.85838e-05	0.000114406	SMURF2|RUVBL1|CCN1|MAT2B|PSMD5|PSMD11|PSME3|PSMD13|HGS|KEAP1|PSMC2|WDR48|OTUB1|PSMC6	http://www.reactome.org/cgi-bin/eventbrowser_st_id?ST_ID=R-HSA-5689880
RHO GTPases Activate Formins	Reactome	R-HSA-5663220	11	136	1.95393e-05	0.000119666	XPO1|PPP2R1A|RCC2|ACTG1|BUB3|DIAPH3|KNTC1|RANGAP1|TUBB3|ACTB|PPP1CC	http://www.reactome.org/cgi-bin/eventbrowser_st_id?ST_ID=R-HSA-5663220
PTEN Regulation	Reactome	R-HSA-6807070	11	137	2.0818e-05	0.00012684	WWP2|PSMD5|PSMD11|PSME3|PSMD13|STUB1|MAPK1|MTOR|PSMC2|CSNK2A2|PSMC6	http://www.reactome.org/cgi-bin/eventbrowser_st_id?ST_ID=R-HSA-6807070
Hedgehog 'off' state	Reactome	R-HSA-5610787	10	112	2.11411e-05	0.000128148	ITCH|GNAS|PSMD5|PSMD11|TUBB3|PSMD13|PSME3|PRKAR1A|PSMC2|PSMC6	http://www.reactome.org/cgi-bin/eventbrowser_st_id?ST_ID=R-HSA-5610787
G2/M Transition	Reactome	R-HSA-69275	13	193	2.19654e-05	0.000132465	XPO1|PPP2R1A|PPP1CB|CCN1|PSMD5|PSMD11|TUBB3|PSMD13|PSME3|PSMC2|PHLDA1|YWHAG|PSMC6	http://www.reactome.org/cgi-bin/eventbrowser_st_id?ST_ID=R-HSA-69275
Mitotic G2-G2/M phases	Reactome	R-HSA-453274	13	195	2.43108e-05	0.000145865	XPO1|PPP2R1A|PPP1CB|CCN1|PSMD5|PSMD11|TUBB3|PSMD13|PSME3|PSMC2|PHLDA1|YWHAG|PSMC6	http://www.reactome.org/cgi-bin/eventbrowser_st_id?ST_ID=R-HSA-453274
G2/M Checkpoints	Reactome	R-HSA-69481	12	167	2.49308e-05	0.000148829	H2AX|PSMD5|PSMD11|RPA1|PSME3|PSMD13|MCM7|MCM6|MCM3|PSMC2|YWHAG|PSMC6	http://www.reactome.org/cgi-bin/eventbrowser_st_id?ST_ID=R-HSA-69481
MAPK1 (ERK2) activation	Reactome	R-HSA-112411	4	8	2.5336e-05	0.000150488	PTPN11|MAPK1|TYK2|JAK1	http://www.reactome.org/cgi-bin/eventbrowser_st_id?ST_ID=R-HSA-112411
Mitotic Prometaphase	Reactome	R-HSA-68877	13	196	2.55635e-05	0.00015108	XPO1|PPP2R1A|RCC2|PPP1CC|BUB3|NUMA1|YWHAG|KNTC1|RANGAP1|NCAPD2|TUBB3|CAPG|CSNK2A2	http://www.reactome.org/cgi-bin/eventbrowser_st_id?ST_ID=R-HSA-68877
Factors involved in megakaryocyte development and platelet production	Reactome	R-HSA-983231	12	168	2.63426e-05	0.00015491	DOCK9|KIF23|KIF5B|DOCK1|TUBB3|KIF4A|DOCK7|KIF11|PRKAR1A|ACTB|KIF20A|CDK5	http://www.reactome.org/cgi-bin/eventbrowser_st_id?ST_ID=R-HSA-983231
Neurotransmitter receptors and postsynaptic signal transmission	Reactome	R-HSA-112314	13	197	2.68723e-05	0.000157243	ACTN2|SRC|PRKCA|GNB4|TUBB3|CASK|GNG5|AP2A1|PRKAR1A|MAPK1|GNAI2|GNAI3|GNAI1	http://www.reactome.org/cgi-bin/eventbrowser_st_id?ST_ID=R-HSA-112314
snRNP Assembly	Reactome	R-HSA-191859	7	50	2.7546e-05	0.000159605	SNRPD3|GEMIN4|GEMIN5|TPR|NUP155|NUP205|WDR77	http://www.reactome.org/cgi-bin/eventbrowser_st_id?ST_ID=R-HSA-191859
Metabolism of non-coding RNA	Reactome	R-HSA-194441	7	50	2.7546e-05	0.000159605	SNRPD3|GEMIN4|GEMIN5|TPR|NUP155|NUP205|WDR77	http://www.reactome.org/cgi-bin/eventbrowser_st_id?ST_ID=R-HSA-194441
LDL clearance	Reactome	R-HSA-8964038	5	19	2.89022e-05	0.000165935	AP2M1|CLTA|ACAT2|AP2A1|AP2A2	http://www.reactome.org/cgi-bin/eventbrowser_st_id?ST_ID=R-HSA-8964038
Transcriptional Regulation by TP53	Reactome	R-HSA-3700989	18	359	2.89193e-05	0.000165935	PCNA|STEAP3|CCN1|PPP2R1A|SUPT16H|G6PD|RPA1|PRDX2|PRDX1|YWHAG|MAPK14|CNOT9|MTOR|CDK5|NDRG1|CNOT1|CSNK2A2|GPI	http://www.reactome.org/cgi-bin/eventbrowser_st_id?ST_ID=R-HSA-3700989
Transcriptional regulation by RUNX3	Reactome	R-HSA-8878159	9	93	3.03374e-05	0.000173231	SRC|SMURF2|PSMD5|PSMD11|PSME3|PSMD13|NOTCH1|PSMC2|PSMC6	http://www.reactome.org/cgi-bin/eventbrowser_st_id?ST_ID=R-HSA-8878159
Transmission across Chemical Synapses	Reactome	R-HSA-112315	15	261	3.0592e-05	0.000173845	ACTN2|SLC38A1|SRC|PRKCA|GNB4|TUBB3|CASK|COMT|GNG5|AP2A1|PRKAR1A|MAPK1|GNAI2|GNAI3|GNAI1	http://www.reactome.org/cgi-bin/eventbrowser_st_id?ST_ID=R-HSA-112315
Formation of the ternary complex, and subsequently, the 43S complex	Reactome	R-HSA-72695	7	51	3.09123e-05	0.000174187	EIF3I|RPS17|RPS23|RPS19|EIF3D|EIF3E|EIF2S2	http://www.reactome.org/cgi-bin/eventbrowser_st_id?ST_ID=R-HSA-72695
Cdc20:Phospho-APC/C mediated degradation of Cyclin A	Reactome	R-HSA-174184	8	71	3.0947e-05	0.000174187	CCN1|BUB3|PSMD5|PSMD11|PSME3|PSMD13|PSMC2|PSMC6	http://www.reactome.org/cgi-bin/eventbrowser_st_id?ST_ID=R-HSA-174184
Signaling by NOTCH	Reactome	R-HSA-157118	14	231	3.23602e-05	0.000181278	H2AX|WWP2|ITCH|DTX2|PSMD5|PSMD11|PSME3|NOTCH2|NOTCH1|PSMD13|ATP2A2|PSMC2|PSMC6|ATP2A1	http://www.reactome.org/cgi-bin/eventbrowser_st_id?ST_ID=R-HSA-157118
APC:Cdc20 mediated degradation of cell cycle proteins prior to satisfation of the cell cycle checkpoint	Reactome	R-HSA-179419	8	72	3.39247e-05	0.000189146	CCN1|BUB3|PSMD5|PSMD11|PSME3|PSMD13|PSMC2|PSMC6	http://www.reactome.org/cgi-bin/eventbrowser_st_id?ST_ID=R-HSA-179419
mRNA Splicing - Minor Pathway	Reactome	R-HSA-72165	7	52	3.46096e-05	0.000192059	SNRNP200|SNRPD3|SF3B1|SF3B3|EFTUD2|PRPF8|SRSF1	http://www.reactome.org/cgi-bin/eventbrowser_st_id?ST_ID=R-HSA-72165
Transcriptional regulation by RUNX1	Reactome	R-HSA-8878171	14	235	3.86202e-05	0.000213313	H2AX|ITCH|SRC|PSMD5|PTPN11|PSMD11|PSME3|PSMD13|THBS1|ACTL6A|LGALS3|PSMC2|CSNK2A2|PSMC6	http://www.reactome.org/cgi-bin/eventbrowser_st_id?ST_ID=R-HSA-8878171
SUMOylation	Reactome	R-HSA-2990846	12	176	4.03688e-05	0.000221157	PCNA|TRIM28|RPA1|RANGAP1|TOP1|DDX5|HNRNPK|UBA2|TPR|NUP155|NUP205|ROR1	http://www.reactome.org/cgi-bin/eventbrowser_st_id?ST_ID=R-HSA-2990846
Signaling by Hedgehog	Reactome	R-HSA-5358351	11	148	4.04155e-05	0.000221157	SMURF2|ITCH|GNAS|PSMD5|PSMD11|TUBB3|PSMD13|PSME3|PRKAR1A|PSMC2|PSMC6	http://www.reactome.org/cgi-bin/eventbrowser_st_id?ST_ID=R-HSA-5358351
APC/C:Cdc20 mediated degradation of mitotic proteins	Reactome	R-HSA-176409	8	74	4.06015e-05	0.000221157	CCN1|BUB3|PSMD5|PSMD11|PSME3|PSMD13|PSMC2|PSMC6	http://www.reactome.org/cgi-bin/eventbrowser_st_id?ST_ID=R-HSA-176409
Degradation of AXIN	Reactome	R-HSA-4641257	7	54	4.30966e-05	0.000232604	SMURF2|PSMD5|PSMD11|PSME3|PSMD13|PSMC2|PSMC6	http://www.reactome.org/cgi-bin/eventbrowser_st_id?ST_ID=R-HSA-4641257
AUF1 (hnRNP D0) binds and destabilizes mRNA	Reactome	R-HSA-450408	7	54	4.30966e-05	0.000232604	PSMD5|EIF4G1|PSMD11|PSME3|PSMD13|PSMC2|PSMC6	http://www.reactome.org/cgi-bin/eventbrowser_st_id?ST_ID=R-HSA-450408
Deregulated CDK5 triggers multiple neurodegenerative pathways in Alzheimer's disease models	Reactome	R-HSA-8862803	5	21	4.36019e-05	0.000233201	CAPN2|PRDX1|PRDX2|CAPN1|CDK5	http://www.reactome.org/cgi-bin/eventbrowser_st_id?ST_ID=R-HSA-8862803
Neurodegenerative Diseases	Reactome	R-HSA-8863678	5	21	4.36019e-05	0.000233201	CAPN2|PRDX1|PRDX2|CAPN1|CDK5	http://www.reactome.org/cgi-bin/eventbrowser_st_id?ST_ID=R-HSA-8863678
Activation of APC/C and APC/C:Cdc20 mediated degradation of mitotic proteins	Reactome	R-HSA-176814	8	75	4.43304e-05	0.00023603	CCN1|BUB3|PSMD5|PSMD11|PSME3|PSMD13|PSMC2|PSMC6	http://www.reactome.org/cgi-bin/eventbrowser_st_id?ST_ID=R-HSA-176814
CLEC7A (Dectin-1) signaling	Reactome	R-HSA-5607764	9	99	4.77406e-05	0.000253047	AHCYL1|PSMD5|PSMD11|PSME3|PSMD13|PRKCD|UBE2V1|PSMC2|PSMC6	http://www.reactome.org/cgi-bin/eventbrowser_st_id?ST_ID=R-HSA-5607764
ADP signalling through P2Y purinoceptor 12	Reactome	R-HSA-392170	5	22	5.2833e-05	0.000278788	GNB4|GNG5|GNAI2|GNAI3|GNAI1	http://www.reactome.org/cgi-bin/eventbrowser_st_id?ST_ID=R-HSA-392170
Metabolism of polyamines	Reactome	R-HSA-351202	7	57	5.89648e-05	0.000309654	PSMD5|PSMD11|PSME3|PSMD13|SRM|PSMC2|PSMC6	http://www.reactome.org/cgi-bin/eventbrowser_st_id?ST_ID=R-HSA-351202
ABC-family proteins mediated transport	Reactome	R-HSA-382556	9	102	5.92062e-05	0.000309654	PSMD5|PSMD11|PSME3|PSMD13|ABCC4|PSMC2|ABCC1|PSMC6|EIF2S2	http://www.reactome.org/cgi-bin/eventbrowser_st_id?ST_ID=R-HSA-382556
Regulation of APC/C activators between G1/S and early anaphase	Reactome	R-HSA-176408	8	79	6.22263e-05	0.000324016	CCN1|BUB3|PSMD5|PSMD11|PSME3|PSMD13|PSMC2|PSMC6	http://www.reactome.org/cgi-bin/eventbrowser_st_id?ST_ID=R-HSA-176408
Transport to the Golgi and subsequent modification	Reactome	R-HSA-948021	12	185	6.34892e-05	0.000326351	TMED7|RAB1B|COL7A1|COPE|LMAN2|TUBB3|ARCN1|LMAN1|TMED9|COPG1|COPB1|SEC31A	http://www.reactome.org/cgi-bin/eventbrowser_st_id?ST_ID=R-HSA-948021
Thromboxane signalling through TP receptor	Reactome	R-HSA-428930	5	23	6.35032e-05	0.000326351	GNA13|GNG5|GNAQ|GNB4|GNA11	http://www.reactome.org/cgi-bin/eventbrowser_st_id?ST_ID=R-HSA-428930
Nucleotide salvage	Reactome	R-HSA-8956321	5	23	6.35032e-05	0.000326351	APRT|HPRT1|PNP|AMPD2|TK1	http://www.reactome.org/cgi-bin/eventbrowser_st_id?ST_ID=R-HSA-8956321
Free fatty acids regulate insulin secretion	Reactome	R-HSA-400451	4	11	6.7334e-05	0.000342592	ACSL3|GNAQ|ACSL4|GNA11	http://www.reactome.org/cgi-bin/eventbrowser_st_id?ST_ID=R-HSA-400451
Interleukin-6 signaling	Reactome	R-HSA-1059683	4	11	6.7334e-05	0.000342592	PTPN11|STAT3|TYK2|JAK1	http://www.reactome.org/cgi-bin/eventbrowser_st_id?ST_ID=R-HSA-1059683
Signaling by NOTCH4	Reactome	R-HSA-9013694	8	80	6.75329e-05	0.000342592	PSMD5|PSMD11|PSME3|NOTCH2|NOTCH1|PSMD13|PSMC2|PSMC6	http://www.reactome.org/cgi-bin/eventbrowser_st_id?ST_ID=R-HSA-9013694
Fc epsilon receptor (FCERI) signaling	Reactome	R-HSA-2454202	10	130	6.87207e-05	0.000347128	AHCYL1|PSMD5|PSMD11|PSME3|PSMD13|MAPK1|UBE2V1|PSMC2|LYN|PSMC6	http://www.reactome.org/cgi-bin/eventbrowser_st_id?ST_ID=R-HSA-2454202
SCF(Skp2)-mediated degradation of p27/p21	Reactome	R-HSA-187577	7	59	7.19812e-05	0.000360516	CCN1|PSMD5|PSMD11|PSME3|PSMD13|PSMC2|PSMC6	http://www.reactome.org/cgi-bin/eventbrowser_st_id?ST_ID=R-HSA-187577
Degradation of GLI1 by the proteasome	Reactome	R-HSA-5610780	7	59	7.19812e-05	0.000360516	ITCH|PSMD5|PSMD11|PSME3|PSMD13|PSMC2|PSMC6	http://www.reactome.org/cgi-bin/eventbrowser_st_id?ST_ID=R-HSA-5610780
FCERI mediated NF-kB activation	Reactome	R-HSA-2871837	8	81	7.32099e-05	0.000365123	PSMD5|PSMD11|PSME3|PSMD13|UBE2V1|PSMC2|LYN|PSMC6	http://www.reactome.org/cgi-bin/eventbrowser_st_id?ST_ID=R-HSA-2871837
RHO GTPases Activate NADPH Oxidases	Reactome	R-HSA-5668599	5	24	7.57608e-05	0.000373122	MAPK14|PRKCA|MAPK1|RAC2|PRKCD	http://www.reactome.org/cgi-bin/eventbrowser_st_id?ST_ID=R-HSA-5668599
Cholesterol biosynthesis	Reactome	R-HSA-191273	5	24	7.57608e-05	0.000373122	HMGCS1|DHCR24|PMVK|NSDHL|DHCR7	http://www.reactome.org/cgi-bin/eventbrowser_st_id?ST_ID=R-HSA-191273
ADP signalling through P2Y purinoceptor 1	Reactome	R-HSA-418592	5	24	7.57608e-05	0.000373122	MAPK14|GNB4|GNG5|GNAQ|GNA11	http://www.reactome.org/cgi-bin/eventbrowser_st_id?ST_ID=R-HSA-418592
NCAM signaling for neurite out-growth	Reactome	R-HSA-375165	7	60	7.93175e-05	0.000389018	GSS|COL5A1|COL4A2|COL4A1|COL6A1|MAPK1|COL6A3	http://www.reactome.org/cgi-bin/eventbrowser_st_id?ST_ID=R-HSA-375165
ESR-mediated signaling	Reactome	R-HSA-8939211	13	221	8.16537e-05	0.000398821	XPO1|H2AX|IGF1R|SRC|PTGES3|PPP5C|DDX5|GNG5|GNB4|MAPK1|GNAI2|GNAI3|GNAI1	http://www.reactome.org/cgi-bin/eventbrowser_st_id?ST_ID=R-HSA-8939211
VLDLR internalisation and degradation	Reactome	R-HSA-8866427	4	12	8.86819e-05	0.000431366	AP2M1|CLTA|AP2A1|AP2A2	http://www.reactome.org/cgi-bin/eventbrowser_st_id?ST_ID=R-HSA-8866427
Phase II - Conjugation of compounds	Reactome	R-HSA-156580	9	108	8.91824e-05	0.000432023	PAPSS2|MAT2A|MAT2B|UGDH|GSTM3|COMT|GCLM|GSTO1|UGP2	http://www.reactome.org/cgi-bin/eventbrowser_st_id?ST_ID=R-HSA-156580
Hedgehog 'on' state	Reactome	R-HSA-5632684	8	84	9.26669e-05	0.000447071	SMURF2|ITCH|PSMD5|PSMD11|PSME3|PSMD13|PSMC2|PSMC6	http://www.reactome.org/cgi-bin/eventbrowser_st_id?ST_ID=R-HSA-5632684
NCAM1 interactions	Reactome	R-HSA-419037	6	42	9.4004e-05	0.000449849	GSS|COL5A1|COL4A2|COL4A1|COL6A1|COL6A3	http://www.reactome.org/cgi-bin/eventbrowser_st_id?ST_ID=R-HSA-419037
SUMOylation of DNA replication proteins	Reactome	R-HSA-4615885	6	42	9.4004e-05	0.000449849	PCNA|RANGAP1|TOP1|TPR|NUP155|NUP205	http://www.reactome.org/cgi-bin/eventbrowser_st_id?ST_ID=R-HSA-4615885
APC/C-mediated degradation of cell cycle proteins	Reactome	R-HSA-174143	8	85	0.000100033	0.000474855	CCN1|BUB3|PSMD5|PSMD11|PSME3|PSMD13|PSMC2|PSMC6	http://www.reactome.org/cgi-bin/eventbrowser_st_id?ST_ID=R-HSA-174143
Regulation of mitotic cell cycle	Reactome	R-HSA-453276	8	85	0.000100033	0.000474855	CCN1|BUB3|PSMD5|PSMD11|PSME3|PSMD13|PSMC2|PSMC6	http://www.reactome.org/cgi-bin/eventbrowser_st_id?ST_ID=R-HSA-453276
Asymmetric localization of PCP proteins	Reactome	R-HSA-4608870	7	63	0.000105063	0.000496738	SMURF2|PSMD5|PSMD11|PSME3|PSMD13|PSMC2|PSMC6	http://www.reactome.org/cgi-bin/eventbrowser_st_id?ST_ID=R-HSA-4608870
Negative regulation of FGFR1 signaling	Reactome	R-HSA-5654726	5	26	0.000105668	0.00049761	SPRY2|PTPN11|MAPK1|ANOS1|PPP2R1A	http://www.reactome.org/cgi-bin/eventbrowser_st_id?ST_ID=R-HSA-5654726
Organelle biogenesis and maintenance	Reactome	R-HSA-1852241	15	294	0.000109199	0.000512195	EXOC3|TNPO1|EXOC5|YWHAG|EXOC8|TUBB3|ATP5F1B|ATP5F1A|MAPK14|TCP1|EXOC1|SEPTIN2|SSBP1|HSPA9|PPP2R1A	http://www.reactome.org/cgi-bin/eventbrowser_st_id?ST_ID=R-HSA-1852241
WNT5A-dependent internalization of FZD2, FZD5 and ROR2	Reactome	R-HSA-5140745	4	13	0.000114553	0.000531053	AP2M1|CLTA|AP2A1|AP2A2	http://www.reactome.org/cgi-bin/eventbrowser_st_id?ST_ID=R-HSA-5140745
Purine salvage	Reactome	R-HSA-74217	4	13	0.000114553	0.000531053	APRT|HPRT1|PNP|AMPD2	http://www.reactome.org/cgi-bin/eventbrowser_st_id?ST_ID=R-HSA-74217
p53-Dependent G1/S DNA damage checkpoint	Reactome	R-HSA-69580	7	64	0.000115017	0.000531053	CCN1|PSMD5|PSMD11|PSME3|PSMD13|PSMC2|PSMC6	http://www.reactome.org/cgi-bin/eventbrowser_st_id?ST_ID=R-HSA-69580
p53-Dependent G1 DNA Damage Response	Reactome	R-HSA-69563	7	64	0.000115017	0.000531053	CCN1|PSMD5|PSMD11|PSME3|PSMD13|PSMC2|PSMC6	http://www.reactome.org/cgi-bin/eventbrowser_st_id?ST_ID=R-HSA-69563
Platelet homeostasis	Reactome	R-HSA-418346	8	87	0.000116222	0.00053453	PPP2R1A|ATP2A1|ATP2A2|GNAS|GNB4|PTPN11|MAPK14|GNG5	http://www.reactome.org/cgi-bin/eventbrowser_st_id?ST_ID=R-HSA-418346
C-type lectin receptors (CLRs)	Reactome	R-HSA-5621481	10	140	0.000122155	0.00055964	AHCYL1|PSMD5|PSMD11|PSME3|PSMD13|PRKCD|UBE2V1|PSMC2|LYN|PSMC6	http://www.reactome.org/cgi-bin/eventbrowser_st_id?ST_ID=R-HSA-5621481
Insulin processing	Reactome	R-HSA-264876	5	27	0.000123652	0.00056431	EXOC3|EXOC8|EXOC1|KIF5B|EXOC5	http://www.reactome.org/cgi-bin/eventbrowser_st_id?ST_ID=R-HSA-264876
MAPK6/MAPK4 signaling	Reactome	R-HSA-5687128	8	88	0.000125093	0.000566816	XPO1|PSMD5|PSMD11|PSME3|PSMD13|SEPTIN7|PSMC2|PSMC6	http://www.reactome.org/cgi-bin/eventbrowser_st_id?ST_ID=R-HSA-5687128
Signaling by Nuclear Receptors	Reactome	R-HSA-9006931	14	264	0.00012516	0.000566816	XPO1|H2AX|IGF1R|SRC|PTGES3|PPP5C|DDX5|GNG5|RDH11|GNB4|MAPK1|GNAI2|GNAI3|GNAI1	http://www.reactome.org/cgi-bin/eventbrowser_st_id?ST_ID=R-HSA-9006931
Oxygen-dependent proline hydroxylation of Hypoxia-inducible Factor Alpha	Reactome	R-HSA-1234176	7	65	0.000125722	0.00056719	PSMD5|PSMD11|PSME3|PSMD13|UBE2D3|PSMC2|PSMC6	http://www.reactome.org/cgi-bin/eventbrowser_st_id?ST_ID=R-HSA-1234176
SUMO E3 ligases SUMOylate target proteins	Reactome	R-HSA-3108232	11	170	0.00012965	0.000582687	PCNA|TRIM28|RPA1|RANGAP1|TOP1|DDX5|HNRNPK|TPR|NUP155|NUP205|ROR1	http://www.reactome.org/cgi-bin/eventbrowser_st_id?ST_ID=R-HSA-3108232
G1/S DNA Damage Checkpoints	Reactome	R-HSA-69615	7	66	0.000137223	0.000614383	CCN1|PSMD5|PSMD11|PSME3|PSMD13|PSMC2|PSMC6	http://www.reactome.org/cgi-bin/eventbrowser_st_id?ST_ID=R-HSA-69615
G-protein activation	Reactome	R-HSA-202040	5	28	0.000143889	0.000639385	GNB4|GNG5|GNAI2|GNAI3|GNAI1	http://www.reactome.org/cgi-bin/eventbrowser_st_id?ST_ID=R-HSA-202040
Signaling by BMP	Reactome	R-HSA-201451	5	28	0.000143889	0.000639385	SMURF2|NOG|BMPR2|UBE2D3|MIF	http://www.reactome.org/cgi-bin/eventbrowser_st_id?ST_ID=R-HSA-201451
Spry regulation of FGF signaling	Reactome	R-HSA-1295596	4	14	0.000145485	0.000641653	SPRY2|PTPN11|MAPK1|PPP2R1A	http://www.reactome.org/cgi-bin/eventbrowser_st_id?ST_ID=R-HSA-1295596
Methylation	Reactome	R-HSA-156581	4	14	0.000145485	0.000641653	GSTO1|MAT2A|COMT|MAT2B	http://www.reactome.org/cgi-bin/eventbrowser_st_id?ST_ID=R-HSA-156581
Gap junction trafficking	Reactome	R-HSA-190828	6	47	0.000164755	0.000723944	ACTG1|TUBB3|AP2M1|CLTA|DNM2|ACTB	http://www.reactome.org/cgi-bin/eventbrowser_st_id?ST_ID=R-HSA-190828
Circadian Clock	Reactome	R-HSA-400253	7	69	0.000176934	0.000774577	PPP1CB|PPP1CC|PPP1CA|SMS|NAMPT|SERPINE1|ROR1	http://www.reactome.org/cgi-bin/eventbrowser_st_id?ST_ID=R-HSA-400253
Anchoring fibril formation	Reactome	R-HSA-2214320	4	15	0.000182033	0.000793959	LAMB3|COL7A1|COL4A1|COL4A2	http://www.reactome.org/cgi-bin/eventbrowser_st_id?ST_ID=R-HSA-2214320
Gap junction trafficking and regulation	Reactome	R-HSA-157858	6	48	0.000182949	0.000795022	ACTG1|TUBB3|AP2M1|CLTA|DNM2|ACTB	http://www.reactome.org/cgi-bin/eventbrowser_st_id?ST_ID=R-HSA-157858
Regulation of RUNX2 expression and activity	Reactome	R-HSA-8939902	7	70	0.000192063	0.000831569	PSMD5|PSMD11|PSME3|PSMD13|STUB1|PSMC2|PSMC6	http://www.reactome.org/cgi-bin/eventbrowser_st_id?ST_ID=R-HSA-8939902
Cross-presentation of soluble exogenous antigens (endosomes)	Reactome	R-HSA-1236978	6	49	0.000202692	0.000871209	PSMD5|PSMD11|PSME3|PSMD13|PSMC2|PSMC6	http://www.reactome.org/cgi-bin/eventbrowser_st_id?ST_ID=R-HSA-1236978
Regulation of activated PAK-2p34 by proteasome mediated degradation	Reactome	R-HSA-211733	6	49	0.000202692	0.000871209	PSMD5|PSMD11|PSME3|PSMD13|PSMC2|PSMC6	http://www.reactome.org/cgi-bin/eventbrowser_st_id?ST_ID=R-HSA-211733
CDK-mediated phosphorylation and removal of Cdc6	Reactome	R-HSA-69017	7	71	0.000208219	0.000891721	CCN1|PSMD5|PSMD11|PSME3|PSMD13|PSMC2|PSMC6	http://www.reactome.org/cgi-bin/eventbrowser_st_id?ST_ID=R-HSA-69017
Rev-mediated nuclear export of HIV RNA	Reactome	R-HSA-165054	5	31	0.000219999	0.000938768	XPO1|NUP205|RANGAP1|NUP155|TPR	http://www.reactome.org/cgi-bin/eventbrowser_st_id?ST_ID=R-HSA-165054
Regulation of ornithine decarboxylase (ODC)	Reactome	R-HSA-350562	6	50	0.000224077	0.000944988	PSMD5|PSMD11|PSME3|PSMD13|PSMC2|PSMC6	http://www.reactome.org/cgi-bin/eventbrowser_st_id?ST_ID=R-HSA-350562
Sema3A PAK dependent Axon repulsion	Reactome	R-HSA-399954	4	16	0.000224767	0.000944988	PLXNA2|PLXNA1|NRP1|CFL1	http://www.reactome.org/cgi-bin/eventbrowser_st_id?ST_ID=R-HSA-399954
CRMPs in Sema3A signaling	Reactome	R-HSA-399956	4	16	0.000224767	0.000944988	PLXNA2|PLXNA1|NRP1|CDK5	http://www.reactome.org/cgi-bin/eventbrowser_st_id?ST_ID=R-HSA-399956
Transport of Mature mRNA derived from an Intron-Containing Transcript	Reactome	R-HSA-159236	7	72	0.000225454	0.000944988	SRSF1|SRSF3|TPR|NUP155|DDX39B|THOC1|NUP205	http://www.reactome.org/cgi-bin/eventbrowser_st_id?ST_ID=R-HSA-159236
trans-Golgi Network Vesicle Budding	Reactome	R-HSA-199992	7	72	0.000225454	0.000944988	VAMP7|SNAP23|HGS|TGOLN2|CLTA|DNM2|PICALM	http://www.reactome.org/cgi-bin/eventbrowser_st_id?ST_ID=R-HSA-199992
Ubiquitin-dependent degradation of Cyclin D	Reactome	R-HSA-75815	6	51	0.000247198	0.00101454	PSMD5|PSMD11|PSME3|PSMD13|PSMC2|PSMC6	http://www.reactome.org/cgi-bin/eventbrowser_st_id?ST_ID=R-HSA-75815
p53-Independent DNA Damage Response	Reactome	R-HSA-69610	6	51	0.000247198	0.00101454	PSMD5|PSMD11|PSME3|PSMD13|PSMC2|PSMC6	http://www.reactome.org/cgi-bin/eventbrowser_st_id?ST_ID=R-HSA-69610
Ubiquitin Mediated Degradation of Phosphorylated Cdc25A	Reactome	R-HSA-69601	6	51	0.000247198	0.00101454	PSMD5|PSMD11|PSME3|PSMD13|PSMC2|PSMC6	http://www.reactome.org/cgi-bin/eventbrowser_st_id?ST_ID=R-HSA-69601
Vpu mediated degradation of CD4	Reactome	R-HSA-180534	6	51	0.000247198	0.00101454	PSMD5|PSMD11|PSME3|PSMD13|PSMC2|PSMC6	http://www.reactome.org/cgi-bin/eventbrowser_st_id?ST_ID=R-HSA-180534
p53-Independent G1/S DNA damage checkpoint	Reactome	R-HSA-69613	6	51	0.000247198	0.00101454	PSMD5|PSMD11|PSME3|PSMD13|PSMC2|PSMC6	http://www.reactome.org/cgi-bin/eventbrowser_st_id?ST_ID=R-HSA-69613
Autodegradation of the E3 ubiquitin ligase COP1	Reactome	R-HSA-349425	6	51	0.000247198	0.00101454	PSMD5|PSMD11|PSME3|PSMD13|PSMC2|PSMC6	http://www.reactome.org/cgi-bin/eventbrowser_st_id?ST_ID=R-HSA-349425
SLC-mediated transmembrane transport	Reactome	R-HSA-425407	13	249	0.000249323	0.00101972	SLC44A1|SLC38A1|SLC5A6|SLC7A5|SLC7A11|SLC2A1|SLC7A1|SLC31A1|SLC25A5|SLC29A1|SLC12A2|SLC39A1|BSG	http://www.reactome.org/cgi-bin/eventbrowser_st_id?ST_ID=R-HSA-425407
Plasma lipoprotein clearance	Reactome	R-HSA-8964043	5	32	0.000251161	0.00102018	AP2M1|CLTA|ACAT2|AP2A1|AP2A2	http://www.reactome.org/cgi-bin/eventbrowser_st_id?ST_ID=R-HSA-8964043
DNA strand elongation	Reactome	R-HSA-69190	5	32	0.000251161	0.00102018	MCM7|MCM6|MCM3|RPA1|PCNA	http://www.reactome.org/cgi-bin/eventbrowser_st_id?ST_ID=R-HSA-69190
Cellular response to hypoxia	Reactome	R-HSA-1234174	7	74	0.000263371	0.00106611	PSMD5|PSMD11|PSME3|PSMD13|UBE2D3|PSMC2|PSMC6	http://www.reactome.org/cgi-bin/eventbrowser_st_id?ST_ID=R-HSA-1234174
Regulation of Apoptosis	Reactome	R-HSA-169911	6	52	0.000272154	0.00109046	PSMD5|PSMD11|PSME3|PSMD13|PSMC2|PSMC6	http://www.reactome.org/cgi-bin/eventbrowser_st_id?ST_ID=R-HSA-169911
Vif-mediated degradation of APOBEC3G	Reactome	R-HSA-180585	6	52	0.000272154	0.00109046	PSMD5|PSMD11|PSME3|PSMD13|PSMC2|PSMC6	http://www.reactome.org/cgi-bin/eventbrowser_st_id?ST_ID=R-HSA-180585
Negative regulation of NOTCH4 signaling	Reactome	R-HSA-9604323	6	52	0.000272154	0.00109046	PSMD5|PSMD11|PSME3|PSMD13|PSMC2|PSMC6	http://www.reactome.org/cgi-bin/eventbrowser_st_id?ST_ID=R-HSA-9604323
Glycogen breakdown (glycogenolysis)	Reactome	R-HSA-70221	4	17	0.000274271	0.00109523	PYGB|AGL|PYGL|PYGM	http://www.reactome.org/cgi-bin/eventbrowser_st_id?ST_ID=R-HSA-70221
Interactions of Rev with host cellular proteins	Reactome	R-HSA-177243	5	33	0.000285563	0.00113648	XPO1|NUP205|RANGAP1|NUP155|TPR	http://www.reactome.org/cgi-bin/eventbrowser_st_id?ST_ID=R-HSA-177243
FBXL7 down-regulates AURKA during mitotic entry and in early mitosis	Reactome	R-HSA-8854050	6	53	0.000299046	0.00118615	PSMD5|PSMD11|PSME3|PSMD13|PSMC2|PSMC6	http://www.reactome.org/cgi-bin/eventbrowser_st_id?ST_ID=R-HSA-8854050
COPI-mediated anterograde transport	Reactome	R-HSA-6807878	8	101	0.000300962	0.00118976	TMED7|COPE|RAB1B|TUBB3|TMED9|ARCN1|COPG1|COPB1	http://www.reactome.org/cgi-bin/eventbrowser_st_id?ST_ID=R-HSA-6807878
The role of GTSE1 in G2/M progression after G2 checkpoint	Reactome	R-HSA-8852276	7	76	0.000306252	0.00120263	PSMD5|PSMD11|TUBB3|PSMD13|PSME3|PSMC2|PSMC6	http://www.reactome.org/cgi-bin/eventbrowser_st_id?ST_ID=R-HSA-8852276
ABC transporter disorders	Reactome	R-HSA-5619084	7	76	0.000306252	0.00120263	PSMD5|PSMD11|PSME3|PSMD13|PSMC2|ABCD4|PSMC6	http://www.reactome.org/cgi-bin/eventbrowser_st_id?ST_ID=R-HSA-5619084
SCF-beta-TrCP mediated degradation of Emi1	Reactome	R-HSA-174113	6	54	0.000327978	0.00128367	PSMD5|PSMD11|PSME3|PSMD13|PSMC2|PSMC6	http://www.reactome.org/cgi-bin/eventbrowser_st_id?ST_ID=R-HSA-174113
Signaling by FGFR	Reactome	R-HSA-190236	7	77	0.000329699	0.00128615	PPP2R1A|PTPN11|HNRNPA1|SPRY2|MAPK1|ANOS1|HNRNPM	http://www.reactome.org/cgi-bin/eventbrowser_st_id?ST_ID=R-HSA-190236
@@Signaling by FGFR in disease	Reactome	R-HSA-1226099	1	57	0.595048	0.614814	STAT3	http://www.reactome.org/cgi-bin/eventbrowser_st_id?ST_ID=R-HSA-1226099
Pre-NOTCH Processing in Golgi	Reactome	R-HSA-1912420	4	18	0.000331138	0.00128744	NOTCH1|ATP2A1|NOTCH2|ATP2A2	http://www.reactome.org/cgi-bin/eventbrowser_st_id?ST_ID=R-HSA-1912420
Neuronal System	Reactome	R-HSA-112316	17	402	0.000332207	0.00128744	ACTN2|SLC38A1|SRC|PRKCA|GNB4|TUBB3|CASK|COMT|PTPRF|GNG5|AP2A1|PRKAR1A|FLOT2|MAPK1|GNAI2|GNAI3|GNAI1	http://www.reactome.org/cgi-bin/eventbrowser_st_id?ST_ID=R-HSA-112316
Stabilization of p53	Reactome	R-HSA-69541	6	55	0.000359056	0.00138242	PSMD5|PSMD11|PSME3|PSMD13|PSMC2|PSMC6	http://www.reactome.org/cgi-bin/eventbrowser_st_id?ST_ID=R-HSA-69541
Hh mutants that don't undergo autocatalytic processing are degraded by ERAD	Reactome	R-HSA-5362768	6	55	0.000359056	0.00138242	PSMD5|PSMD11|PSME3|PSMD13|PSMC2|PSMC6	http://www.reactome.org/cgi-bin/eventbrowser_st_id?ST_ID=R-HSA-5362768
Interferon Signaling	Reactome	R-HSA-913531	11	194	0.00038029	0.00145942	HLA-B|PTPN11|PRKCD|IFNGR1|NUP155|JAK1|TYK2|ABCE1|EIF4G1|NUP205|TPR	http://www.reactome.org/cgi-bin/eventbrowser_st_id?ST_ID=R-HSA-913531
Degradation of DVL	Reactome	R-HSA-4641258	6	56	0.00039239	0.00150099	PSMD5|PSMD11|PSME3|PSMD13|PSMC2|PSMC6	http://www.reactome.org/cgi-bin/eventbrowser_st_id?ST_ID=R-HSA-4641258
Mitotic Prophase	Reactome	R-HSA-68875	9	134	0.000404386	0.00154189	H2AX|NUMA1|PRKCA|RAB1B|PPP2R1A|MAPK1|TPR|NUP155|NUP205	http://www.reactome.org/cgi-bin/eventbrowser_st_id?ST_ID=R-HSA-68875
Nef Mediated CD8 Down-regulation	Reactome	R-HSA-182218	3	7	0.000406477	0.00154488	AP2M1|AP2A1|AP2A2	http://www.reactome.org/cgi-bin/eventbrowser_st_id?ST_ID=R-HSA-182218
Cell surface interactions at the vascular wall	Reactome	R-HSA-202733	9	135	0.000425543	0.00161215	FN1|PTPN11|SLC7A5|SLC7A11|ITGA6|LYN|BSG|YES1|PROCR	http://www.reactome.org/cgi-bin/eventbrowser_st_id?ST_ID=R-HSA-202733
Degradation of beta-catenin by the destruction complex	Reactome	R-HSA-195253	7	81	0.00043828	0.00164983	PPP2R1A|PSMD5|PSMD11|PSME3|PSMD13|PSMC2|PSMC6	http://www.reactome.org/cgi-bin/eventbrowser_st_id?ST_ID=R-HSA-195253
Transport of Mature Transcript to Cytoplasm	Reactome	R-HSA-72202	7	81	0.00043828	0.00164983	SRSF1|SRSF3|TPR|NUP155|DDX39B|THOC1|NUP205	http://www.reactome.org/cgi-bin/eventbrowser_st_id?ST_ID=R-HSA-72202
Late Phase of HIV Life Cycle	Reactome	R-HSA-162599	9	136	0.000447603	0.00167958	XPO1|NUP155|SUPT16H|RANGAP1|VPS37B|TPR|NMT1|VTA1|NUP205	http://www.reactome.org/cgi-bin/eventbrowser_st_id?ST_ID=R-HSA-162599
Post-translational protein phosphorylation	Reactome	R-HSA-8957275	8	108	0.000458192	0.00171387	FN1|EVA1A|VCAN|TGOLN2|IGFBP7|C3|LGALS1|MELTF	http://www.reactome.org/cgi-bin/eventbrowser_st_id?ST_ID=R-HSA-8957275
Fatty acyl-CoA biosynthesis	Reactome	R-HSA-75105	5	37	0.000459998	0.00171496	HSD17B12|ACSL3|ACACA|ACSL4|PPT1	http://www.reactome.org/cgi-bin/eventbrowser_st_id?ST_ID=R-HSA-75105
TCF dependent signaling in response to WNT	Reactome	R-HSA-201681	12	232	0.000461385	0.00171496	XPO1|H2AX|SMURF2|RUVBL1|PPP2R1A|PSMD5|PSMD11|PSME3|PSMD13|PSMC2|CSNK2A2|PSMC6	http://www.reactome.org/cgi-bin/eventbrowser_st_id?ST_ID=R-HSA-201681
Hh mutants abrogate ligand secretion	Reactome	R-HSA-5387390	6	58	0.000466277	0.00171695	PSMD5|PSMD11|PSME3|PSMD13|PSMC2|PSMC6	http://www.reactome.org/cgi-bin/eventbrowser_st_id?ST_ID=R-HSA-5387390
CDT1 association with the CDC6:ORC:origin complex	Reactome	R-HSA-68827	6	58	0.000466277	0.00171695	PSMD5|PSMD11|PSME3|PSMD13|PSMC2|PSMC6	http://www.reactome.org/cgi-bin/eventbrowser_st_id?ST_ID=R-HSA-68827
NIK-->noncanonical NF-kB signaling	Reactome	R-HSA-5676590	6	58	0.000466277	0.00171695	PSMD5|PSMD11|PSME3|PSMD13|PSMC2|PSMC6	http://www.reactome.org/cgi-bin/eventbrowser_st_id?ST_ID=R-HSA-5676590
CTLA4 inhibitory signaling	Reactome	R-HSA-389513	4	20	0.000469386	0.00171791	PPP2R1A|PTPN11|LYN|YES1	http://www.reactome.org/cgi-bin/eventbrowser_st_id?ST_ID=R-HSA-389513
Cyclin E associated events during G1/S transition	Reactome	R-HSA-69202	7	82	0.000469445	0.00171791	CCN1|PSMD5|PSMD11|PSME3|PSMD13|PSMC2|PSMC6	http://www.reactome.org/cgi-bin/eventbrowser_st_id?ST_ID=R-HSA-69202
Asparagine N-linked glycosylation	Reactome	R-HSA-446203	14	304	0.000490592	0.00178975	TMED7|RAB1B|COL7A1|COPE|LMAN2|PDIA3|TUBB3|ARCN1|LMAN1|TMED9|COPG1|COPB1|NAGK|SEC31A	http://www.reactome.org/cgi-bin/eventbrowser_st_id?ST_ID=R-HSA-446203
Interleukin-1 family signaling	Reactome	R-HSA-446652	9	138	0.000494545	0.00179862	STAT3|PSMD5|PTPN11|PSMD11|PSME3|PSMD13|UBE2V1|PSMC2|PSMC6	http://www.reactome.org/cgi-bin/eventbrowser_st_id?ST_ID=R-HSA-446652
GLI3 is processed to GLI3R by the proteasome	Reactome	R-HSA-5610785	6	59	0.000507064	0.00182173	PSMD5|PSMD11|PSME3|PSMD13|PSMC2|PSMC6	http://www.reactome.org/cgi-bin/eventbrowser_st_id?ST_ID=R-HSA-5610785
Dectin-1 mediated noncanonical NF-kB signaling	Reactome	R-HSA-5607761	6	59	0.000507064	0.00182173	PSMD5|PSMD11|PSME3|PSMD13|PSMC2|PSMC6	http://www.reactome.org/cgi-bin/eventbrowser_st_id?ST_ID=R-HSA-5607761
Kinesins	Reactome	R-HSA-983189	6	59	0.000507064	0.00182173	KIF5B|TUBB3|KIF23|KIF11|KIF4A|KIF20A	http://www.reactome.org/cgi-bin/eventbrowser_st_id?ST_ID=R-HSA-983189
Degradation of GLI2 by the proteasome	Reactome	R-HSA-5610783	6	59	0.000507064	0.00182173	PSMD5|PSMD11|PSME3|PSMD13|PSMC2|PSMC6	http://www.reactome.org/cgi-bin/eventbrowser_st_id?ST_ID=R-HSA-5610783
Signaling by the B Cell Receptor (BCR)	Reactome	R-HSA-983705	8	110	0.000513641	0.00183977	AHCYL1|PSMD5|PSMD11|PSME3|PSMD13|PSMC2|LYN|PSMC6	http://www.reactome.org/cgi-bin/eventbrowser_st_id?ST_ID=R-HSA-983705
Cyclin A:Cdk2-associated events at S phase entry	Reactome	R-HSA-69656	7	84	0.000537067	0.00191786	CCN1|PSMD5|PSMD11|PSME3|PSMD13|PSMC2|PSMC6	http://www.reactome.org/cgi-bin/eventbrowser_st_id?ST_ID=R-HSA-69656
Defective CFTR causes cystic fibrosis	Reactome	R-HSA-5678895	6	60	0.000550572	0.00194359	PSMD5|PSMD11|PSME3|PSMD13|PSMC2|PSMC6	http://www.reactome.org/cgi-bin/eventbrowser_st_id?ST_ID=R-HSA-5678895
VxPx cargo-targeting to cilium	Reactome	R-HSA-5620916	4	21	0.000551998	0.00194359	EXOC3|EXOC8|EXOC1|EXOC5	http://www.reactome.org/cgi-bin/eventbrowser_st_id?ST_ID=R-HSA-5620916
Vitamin C (ascorbate) metabolism	Reactome	R-HSA-196836	3	8	0.000552494	0.00194359	GSTO1|CYB5R3|SLC2A1	http://www.reactome.org/cgi-bin/eventbrowser_st_id?ST_ID=R-HSA-196836
Regulation of cytoskeletal remodeling and cell spreading by IPP complex components	Reactome	R-HSA-446388	3	8	0.000552494	0.00194359	PARVA|ACTN1|RSU1	http://www.reactome.org/cgi-bin/eventbrowser_st_id?ST_ID=R-HSA-446388
HuR (ELAVL1) binds and stabilizes mRNA	Reactome	R-HSA-450520	3	8	0.000552494	0.00194359	PRKCA|XPO1|PRKCD	http://www.reactome.org/cgi-bin/eventbrowser_st_id?ST_ID=R-HSA-450520
Signaling by SCF-KIT	Reactome	R-HSA-1433557	5	40	0.000636011	0.00222416	PRKCA|PTPN11|STAT3|LYN|YES1	http://www.reactome.org/cgi-bin/eventbrowser_st_id?ST_ID=R-HSA-1433557
MET promotes cell motility	Reactome	R-HSA-8875878	5	40	0.000636011	0.00222416	SRC|LAMB3|COL5A1|DOCK7|FN1	http://www.reactome.org/cgi-bin/eventbrowser_st_id?ST_ID=R-HSA-8875878
RAF-independent MAPK1/3 activation	Reactome	R-HSA-112409	4	22	0.000644434	0.00224666	PTPN11|MAPK1|TYK2|JAK1	http://www.reactome.org/cgi-bin/eventbrowser_st_id?ST_ID=R-HSA-112409
Autodegradation of Cdh1 by Cdh1:APC/C	Reactome	R-HSA-174084	6	62	0.000646249	0.00224666	PSMD5|PSMD11|PSME3|PSMD13|PSMC2|PSMC6	http://www.reactome.org/cgi-bin/eventbrowser_st_id?ST_ID=R-HSA-174084
Serine biosynthesis	Reactome	R-HSA-977347	3	9	0.000728213	0.00250947	SERINC5|PSAT1|PGD	http://www.reactome.org/cgi-bin/eventbrowser_st_id?ST_ID=R-HSA-977347
Nef Mediated CD4 Down-regulation	Reactome	R-HSA-167590	3	9	0.000728213	0.00250947	AP2M1|AP2A1|AP2A2	http://www.reactome.org/cgi-bin/eventbrowser_st_id?ST_ID=R-HSA-167590
MAPK3 (ERK1) activation	Reactome	R-HSA-110056	3	9	0.000728213	0.00250947	PTPN11|TYK2|JAK1	http://www.reactome.org/cgi-bin/eventbrowser_st_id?ST_ID=R-HSA-110056
RAB GEFs exchange GTP for GDP on RABs	Reactome	R-HSA-8876198	7	89	0.000740339	0.00254384	GAPVD1|RAB3GAP1|RAB1B|RAB18|GDI2|RAB10|GDI1	http://www.reactome.org/cgi-bin/eventbrowser_st_id?ST_ID=R-HSA-8876198
Negative regulation of FGFR3 signaling	Reactome	R-HSA-5654732	4	23	0.000747321	0.00255299	SPRY2|PTPN11|MAPK1|PPP2R1A	http://www.reactome.org/cgi-bin/eventbrowser_st_id?ST_ID=R-HSA-5654732
Nephrin family interactions	Reactome	R-HSA-373753	4	23	0.000747321	0.00255299	ACTN2|ACTN1|IQGAP1|CASK	http://www.reactome.org/cgi-bin/eventbrowser_st_id?ST_ID=R-HSA-373753
TCR signaling	Reactome	R-HSA-202403	8	117	0.000751994	0.00256155	PSMD5|PSMD11|PSME3|PSMD13|UBE2V1|VASP|PSMC2|PSMC6	http://www.reactome.org/cgi-bin/eventbrowser_st_id?ST_ID=R-HSA-202403
Hedgehog ligand biogenesis	Reactome	R-HSA-5358346	6	64	0.000754321	0.00256209	PSMD5|PSMD11|PSME3|PSMD13|PSMC2|PSMC6	http://www.reactome.org/cgi-bin/eventbrowser_st_id?ST_ID=R-HSA-5358346
Glucagon-like Peptide-1 (GLP1) regulates insulin secretion	Reactome	R-HSA-381676	5	42	0.00077855	0.00262928	GNB4|GNAS|GNG5|PRKAR1A|IQGAP1	http://www.reactome.org/cgi-bin/eventbrowser_st_id?ST_ID=R-HSA-381676
Signaling by FGFR1	Reactome	R-HSA-5654736	5	42	0.00077855	0.00262928	SPRY2|PTPN11|MAPK1|ANOS1|PPP2R1A	http://www.reactome.org/cgi-bin/eventbrowser_st_id?ST_ID=R-HSA-5654736
@@Signaling by FGFR1 in disease	Reactome	R-HSA-5655302	1	32	0.402006	0.440381	STAT3	http://www.reactome.org/cgi-bin/eventbrowser_st_id?ST_ID=R-HSA-5655302
Interleukin-6 family signaling	Reactome	R-HSA-6783589	4	24	0.000861291	0.00290041	PTPN11|STAT3|TYK2|JAK1	http://www.reactome.org/cgi-bin/eventbrowser_st_id?ST_ID=R-HSA-6783589
APC/C:Cdc20 mediated degradation of Securin	Reactome	R-HSA-174154	6	66	0.000875844	0.00292443	PSMD5|PSMD11|PSME3|PSMD13|PSMC2|PSMC6	http://www.reactome.org/cgi-bin/eventbrowser_st_id?ST_ID=R-HSA-174154
Activation of NF-kappaB in B cells	Reactome	R-HSA-1169091	6	66	0.000875844	0.00292443	PSMD5|PSMD11|PSME3|PSMD13|PSMC2|PSMC6	http://www.reactome.org/cgi-bin/eventbrowser_st_id?ST_ID=R-HSA-1169091
Signaling by FGFR2	Reactome	R-HSA-5654738	6	66	0.000875844	0.00292443	PPP2R1A|PTPN11|HNRNPA1|SPRY2|MAPK1|HNRNPM	http://www.reactome.org/cgi-bin/eventbrowser_st_id?ST_ID=R-HSA-5654738
Unfolded Protein Response (UPR)	Reactome	R-HSA-381119	7	92	0.000888791	0.0029593	HSPA5|ASNS|TLN1|ATP6V0D1|EXOSC6|SEC31A|EIF2S2	http://www.reactome.org/cgi-bin/eventbrowser_st_id?ST_ID=R-HSA-381119
Acetylcholine regulates insulin secretion	Reactome	R-HSA-399997	3	10	0.000935833	0.00310717	PRKCA|GNAQ|GNA11	http://www.reactome.org/cgi-bin/eventbrowser_st_id?ST_ID=R-HSA-399997
Regulation of RAS by GAPs	Reactome	R-HSA-5658442	6	67	0.000941989	0.00311885	PSMD5|PSMD11|PSME3|PSMD13|PSMC2|PSMC6	http://www.reactome.org/cgi-bin/eventbrowser_st_id?ST_ID=R-HSA-5658442
Antigen Presentation: Folding, assembly and peptide loading of class I MHC	Reactome	R-HSA-983170	4	25	0.000986975	0.00324057	HLA-B|PDIA3|SEC31A|HSPA5	http://www.reactome.org/cgi-bin/eventbrowser_st_id?ST_ID=R-HSA-983170
Basigin interactions	Reactome	R-HSA-210991	4	25	0.000986975	0.00324057	BSG|SLC7A5|SLC7A11|ITGA6	http://www.reactome.org/cgi-bin/eventbrowser_st_id?ST_ID=R-HSA-210991
Interleukin-20 family signaling	Reactome	R-HSA-8854691	4	25	0.000986975	0.00324057	PTPN11|STAT3|TYK2|JAK1	http://www.reactome.org/cgi-bin/eventbrowser_st_id?ST_ID=R-HSA-8854691
Amplification of signal from unattached kinetochores via a MAD2 inhibitory signal	Reactome	R-HSA-141444	7	94	0.00100013	0.00326562	XPO1|PPP2R1A|RCC2|PPP1CC|BUB3|KNTC1|RANGAP1	http://www.reactome.org/cgi-bin/eventbrowser_st_id?ST_ID=R-HSA-141444
Amplification of signal from the kinetochores	Reactome	R-HSA-141424	7	94	0.00100013	0.00326562	XPO1|PPP2R1A|RCC2|PPP1CC|BUB3|KNTC1|RANGAP1	http://www.reactome.org/cgi-bin/eventbrowser_st_id?ST_ID=R-HSA-141424
Rab regulation of trafficking	Reactome	R-HSA-9007101	8	123	0.00102074	0.00331459	GAPVD1|RAB3GAP1|RAB1B|RAB18|GDI2|RAB10|GDI1|TBC1D10B	http://www.reactome.org/cgi-bin/eventbrowser_st_id?ST_ID=R-HSA-9007101
Resolution of Sister Chromatid Cohesion	Reactome	R-HSA-2500257	8	123	0.00102074	0.00331459	XPO1|PPP2R1A|RCC2|PPP1CC|BUB3|KNTC1|RANGAP1|TUBB3	http://www.reactome.org/cgi-bin/eventbrowser_st_id?ST_ID=R-HSA-2500257
Toll-like Receptor Cascades	Reactome	R-HSA-168898	9	154	0.00103506	0.00335188	MAP2K3|PPP2R1A|EEA1|PTPN11|UBE2D3|MAPK14|MAPK1|DNM2|UBE2V1	http://www.reactome.org/cgi-bin/eventbrowser_st_id?ST_ID=R-HSA-168898
Downstream TCR signaling	Reactome	R-HSA-202424	7	96	0.00112215	0.00361166	PSMD5|PSMD11|PSME3|PSMD13|UBE2V1|PSMC2|PSMC6	http://www.reactome.org/cgi-bin/eventbrowser_st_id?ST_ID=R-HSA-202424
DARPP-32 events	Reactome	R-HSA-180024	4	26	0.00112501	0.00361166	PPP2R1A|PPP1CA|PRKAR1A|CDK5	http://www.reactome.org/cgi-bin/eventbrowser_st_id?ST_ID=R-HSA-180024
Regulation of Insulin-like Growth Factor (IGF) transport and uptake by Insulin-like Growth Factor Binding Proteins (IGFBPs)	Reactome	R-HSA-381426	8	125	0.00112566	0.00361166	FN1|EVA1A|VCAN|TGOLN2|IGFBP7|C3|LGALS1|MELTF	http://www.reactome.org/cgi-bin/eventbrowser_st_id?ST_ID=R-HSA-381426
Protein localization	Reactome	R-HSA-9609507	9	156	0.0011275	0.00361166	GSS|HSPA9|ATP5F1A|VAPA|SGTA|UBE2D3|IDH1|ATP5F1B|PREP	http://www.reactome.org/cgi-bin/eventbrowser_st_id?ST_ID=R-HSA-9609507
Interleukin-27 signaling	Reactome	R-HSA-9020956	3	11	0.00117743	0.00374118	TYK2|STAT3|JAK1	http://www.reactome.org/cgi-bin/eventbrowser_st_id?ST_ID=R-HSA-9020956
PECAM1 interactions	Reactome	R-HSA-210990	3	11	0.00117743	0.00374118	PTPN11|LYN|YES1	http://www.reactome.org/cgi-bin/eventbrowser_st_id?ST_ID=R-HSA-210990
Condensation of Prometaphase Chromosomes	Reactome	R-HSA-2514853	3	11	0.00117743	0.00374118	CAPG|CSNK2A2|NCAPD2	http://www.reactome.org/cgi-bin/eventbrowser_st_id?ST_ID=R-HSA-2514853
Signaling by ERBB2	Reactome	R-HSA-1227986	5	47	0.00123827	0.00392396	PRKCA|SRC|PRKCD|YES1|STUB1	http://www.reactome.org/cgi-bin/eventbrowser_st_id?ST_ID=R-HSA-1227986
APC/C:Cdh1 mediated degradation of Cdc20 and other APC/C:Cdh1 targeted proteins in late mitosis/early G1	Reactome	R-HSA-174178	6	71	0.00124575	0.0039371	PSMD5|PSMD11|PSME3|PSMD13|PSMC2|PSMC6	http://www.reactome.org/cgi-bin/eventbrowser_st_id?ST_ID=R-HSA-174178
MyD88-independent TLR4 cascade	Reactome	R-HSA-166166	7	98	0.00125555	0.00394696	MAP2K3|PPP2R1A|PTPN11|UBE2D3|MAPK14|MAPK1|UBE2V1	http://www.reactome.org/cgi-bin/eventbrowser_st_id?ST_ID=R-HSA-166166
TRIF(TICAM1)-mediated TLR4 signaling	Reactome	R-HSA-937061	7	98	0.00125555	0.00394696	MAP2K3|PPP2R1A|PTPN11|UBE2D3|MAPK14|MAPK1|UBE2V1	http://www.reactome.org/cgi-bin/eventbrowser_st_id?ST_ID=R-HSA-937061
Negative regulation of FGFR4 signaling	Reactome	R-HSA-5654733	4	27	0.00127602	0.00400068	SPRY2|PTPN11|MAPK1|PPP2R1A	http://www.reactome.org/cgi-bin/eventbrowser_st_id?ST_ID=R-HSA-5654733
Toll Like Receptor 4 (TLR4) Cascade	Reactome	R-HSA-166016	8	128	0.001299	0.00406195	MAP2K3|PPP2R1A|PTPN11|UBE2D3|MAPK14|MAPK1|DNM2|UBE2V1	http://www.reactome.org/cgi-bin/eventbrowser_st_id?ST_ID=R-HSA-166016
Signaling by EGFR	Reactome	R-HSA-177929	5	48	0.0013501	0.00421059	SPRY2|PTPN11|PTPRK|HGS|SRC	http://www.reactome.org/cgi-bin/eventbrowser_st_id?ST_ID=R-HSA-177929
RUNX1 regulates transcription of genes involved in differentiation of HSCs	Reactome	R-HSA-8939236	8	129	0.00136127	0.00423428	H2AX|ITCH|PSMD5|PSMD11|PSME3|PSMD13|PSMC2|PSMC6	http://www.reactome.org/cgi-bin/eventbrowser_st_id?ST_ID=R-HSA-8939236
TNFR2 non-canonical NF-kB pathway	Reactome	R-HSA-5668541	7	100	0.00140104	0.00434653	TNFRSF1A|PSMD5|PSMD11|PSME3|PSMD13|PSMC2|PSMC6	http://www.reactome.org/cgi-bin/eventbrowser_st_id?ST_ID=R-HSA-5668541
Adrenaline,noradrenaline inhibits insulin secretion	Reactome	R-HSA-400042	4	28	0.00144065	0.00441151	GNB4|GNG5|GNAI2|GNAI1	http://www.reactome.org/cgi-bin/eventbrowser_st_id?ST_ID=R-HSA-400042
NEP/NS2 Interacts with the Cellular Export Machinery	Reactome	R-HSA-168333	4	28	0.00144065	0.00441151	XPO1|NUP205|TPR|NUP155	http://www.reactome.org/cgi-bin/eventbrowser_st_id?ST_ID=R-HSA-168333
EPHA-mediated growth cone collapse	Reactome	R-HSA-3928663	4	28	0.00144065	0.00441151	MYH10|LYN|EPHA2|YES1	http://www.reactome.org/cgi-bin/eventbrowser_st_id?ST_ID=R-HSA-3928663
Interconversion of nucleotide di- and triphosphates	Reactome	R-HSA-499943	4	28	0.00144065	0.00441151	AK1|DTYMK|CTPS1|RRM1	http://www.reactome.org/cgi-bin/eventbrowser_st_id?ST_ID=R-HSA-499943
Negative regulation of FGFR2 signaling	Reactome	R-HSA-5654727	4	28	0.00144065	0.00441151	SPRY2|PTPN11|MAPK1|PPP2R1A	http://www.reactome.org/cgi-bin/eventbrowser_st_id?ST_ID=R-HSA-5654727
Unwinding of DNA	Reactome	R-HSA-176974	3	12	0.00145495	0.00442095	MCM7|MCM6|MCM3	http://www.reactome.org/cgi-bin/eventbrowser_st_id?ST_ID=R-HSA-176974
Regulation of IFNG signaling	Reactome	R-HSA-877312	3	12	0.00145495	0.00442095	PTPN11|IFNGR1|JAK1	http://www.reactome.org/cgi-bin/eventbrowser_st_id?ST_ID=R-HSA-877312
Interleukin-35 Signalling	Reactome	R-HSA-8984722	3	12	0.00145495	0.00442095	TYK2|STAT3|JAK1	http://www.reactome.org/cgi-bin/eventbrowser_st_id?ST_ID=R-HSA-8984722
Netrin-1 signaling	Reactome	R-HSA-373752	5	49	0.00146919	0.00445278	MAPK14|SRC|PTPN11|DOCK1|SLIT2	http://www.reactome.org/cgi-bin/eventbrowser_st_id?ST_ID=R-HSA-373752
Interleukin-1 signaling	Reactome	R-HSA-9020702	7	101	0.00147855	0.00446969	PSMD5|PSMD11|PSME3|PSMD13|UBE2V1|PSMC2|PSMC6	http://www.reactome.org/cgi-bin/eventbrowser_st_id?ST_ID=R-HSA-9020702
Cilium Assembly	Reactome	R-HSA-5617833	10	200	0.0017035	0.00513657	EXOC3|TNPO1|EXOC5|EXOC8|TUBB3|PPP2R1A|TCP1|EXOC1|SEPTIN2|YWHAG	http://www.reactome.org/cgi-bin/eventbrowser_st_id?ST_ID=R-HSA-5617833
Cargo trafficking to the periciliary membrane	Reactome	R-HSA-5620920	5	51	0.00173033	0.0052042	EXOC3|EXOC8|EXOC1|TCP1|EXOC5	http://www.reactome.org/cgi-bin/eventbrowser_st_id?ST_ID=R-HSA-5620920
Regulation of KIT signaling	Reactome	R-HSA-1433559	3	13	0.00177024	0.00531073	PRKCA|LYN|YES1	http://www.reactome.org/cgi-bin/eventbrowser_st_id?ST_ID=R-HSA-1433559
Export of Viral Ribonucleoproteins from Nucleus	Reactome	R-HSA-168274	4	30	0.00181324	0.0053986	XPO1|NUP205|TPR|NUP155	http://www.reactome.org/cgi-bin/eventbrowser_st_id?ST_ID=R-HSA-168274
MET activates PTK2 signaling	Reactome	R-HSA-8874081	4	30	0.00181324	0.0053986	SRC|LAMB3|COL5A1|FN1	http://www.reactome.org/cgi-bin/eventbrowser_st_id?ST_ID=R-HSA-8874081
Extension of Telomeres	Reactome	R-HSA-180786	4	30	0.00181324	0.0053986	PCNA|RUVBL1|RPA1|RUVBL2	http://www.reactome.org/cgi-bin/eventbrowser_st_id?ST_ID=R-HSA-180786
Antiviral mechanism by IFN-stimulated genes	Reactome	R-HSA-1169410	6	77	0.00183516	0.00545014	EIF4G1|TPR|NUP155|JAK1|ABCE1|NUP205	http://www.reactome.org/cgi-bin/eventbrowser_st_id?ST_ID=R-HSA-1169410
PERK regulates gene expression	Reactome	R-HSA-381042	4	31	0.00202244	0.00597632	EXOSC6|ASNS|HSPA5|EIF2S2	http://www.reactome.org/cgi-bin/eventbrowser_st_id?ST_ID=R-HSA-381042
Transferrin endocytosis and recycling	Reactome	R-HSA-917977	4	31	0.00202244	0.00597632	ATP6V0D1|ATP6V1A|ATP6V0A1|STEAP3	http://www.reactome.org/cgi-bin/eventbrowser_st_id?ST_ID=R-HSA-917977
Rho GTPase cycle	Reactome	R-HSA-194840	8	138	0.00203509	0.00599869	RAC2|ARAP1|ARHGEF1|GNA13|GDI2|GDI1|RHOG|RHOF	http://www.reactome.org/cgi-bin/eventbrowser_st_id?ST_ID=R-HSA-194840
Early Phase of HIV Life Cycle	Reactome	R-HSA-162594	3	14	0.00212503	0.0062173	LAP3|XRCC5|XRCC6	http://www.reactome.org/cgi-bin/eventbrowser_st_id?ST_ID=R-HSA-162594
GRB2:SOS provides linkage to MAPK signaling for Integrins	Reactome	R-HSA-354194	3	14	0.00212503	0.0062173	SRC|FN1|TLN1	http://www.reactome.org/cgi-bin/eventbrowser_st_id?ST_ID=R-HSA-354194
Adenylate cyclase inhibitory pathway	Reactome	R-HSA-170670	3	14	0.00212503	0.0062173	GNAI2|GNAI3|GNAI1	http://www.reactome.org/cgi-bin/eventbrowser_st_id?ST_ID=R-HSA-170670
tRNA processing in the nucleus	Reactome	R-HSA-6784531	5	54	0.00218367	0.00637308	NUP155|NUP205|DDX1|ELAC2|TPR	http://www.reactome.org/cgi-bin/eventbrowser_st_id?ST_ID=R-HSA-6784531
RHO GTPases activate IQGAPs	Reactome	R-HSA-5626467	4	32	0.00224775	0.00654394	ACTB|ACTG1|TUBB3|IQGAP1	http://www.reactome.org/cgi-bin/eventbrowser_st_id?ST_ID=R-HSA-5626467
Mitotic Spindle Checkpoint	Reactome	R-HSA-69618	7	110	0.00233643	0.00678539	XPO1|PPP2R1A|RCC2|PPP1CC|BUB3|KNTC1|RANGAP1	http://www.reactome.org/cgi-bin/eventbrowser_st_id?ST_ID=R-HSA-69618
Nucleotide Excision Repair	Reactome	R-HSA-5696398	7	111	0.00245138	0.00710178	PCNA|RUVBL1|PRPF19|RPA1|ACTL6A|ACTB|COPS7B	http://www.reactome.org/cgi-bin/eventbrowser_st_id?ST_ID=R-HSA-5696398
TP53 Regulates Metabolic Genes	Reactome	R-HSA-5628897	6	82	0.00247021	0.00710845	GPI|G6PD|PRDX2|PRDX1|MTOR|YWHAG	http://www.reactome.org/cgi-bin/eventbrowser_st_id?ST_ID=R-HSA-5628897
Downstream signaling events of B Cell Receptor (BCR)	Reactome	R-HSA-1168372	6	82	0.00247021	0.00710845	PSMD5|PSMD11|PSME3|PSMD13|PSMC2|PSMC6	http://www.reactome.org/cgi-bin/eventbrowser_st_id?ST_ID=R-HSA-1168372
Activation of the pre-replicative complex	Reactome	R-HSA-68962	4	33	0.00248976	0.00710845	MCM7|MCM6|MCM3|RPA1	http://www.reactome.org/cgi-bin/eventbrowser_st_id?ST_ID=R-HSA-68962
Interactions of Vpr with host cellular proteins	Reactome	R-HSA-176033	4	33	0.00248976	0.00710845	NUP205|SLC25A5|NUP155|TPR	http://www.reactome.org/cgi-bin/eventbrowser_st_id?ST_ID=R-HSA-176033
Glucagon signaling in metabolic regulation	Reactome	R-HSA-163359	4	33	0.00248976	0.00710845	GNB4|GNG5|PRKAR1A|GNAS	http://www.reactome.org/cgi-bin/eventbrowser_st_id?ST_ID=R-HSA-163359
Signaling by FGFR3	Reactome	R-HSA-5654741	4	33	0.00248976	0.00710845	SPRY2|PTPN11|MAPK1|PPP2R1A	http://www.reactome.org/cgi-bin/eventbrowser_st_id?ST_ID=R-HSA-5654741
Diseases of glycosylation	Reactome	R-HSA-3781865	8	143	0.00250919	0.00714569	ADAMTS7|PAPSS2|GALK1|NOTCH1|VCAN|PGM1|NOTCH2|THBS1	http://www.reactome.org/cgi-bin/eventbrowser_st_id?ST_ID=R-HSA-3781865
p130Cas linkage to MAPK signaling for integrins	Reactome	R-HSA-372708	3	15	0.00252094	0.00714569	SRC|FN1|TLN1	http://www.reactome.org/cgi-bin/eventbrowser_st_id?ST_ID=R-HSA-372708
Pentose phosphate pathway	Reactome	R-HSA-71336	3	15	0.00252094	0.00714569	TKT|G6PD|RPIA	http://www.reactome.org/cgi-bin/eventbrowser_st_id?ST_ID=R-HSA-71336
Global Genome Nucleotide Excision Repair (GG-NER)	Reactome	R-HSA-5696399	6	84	0.00276574	0.00782081	PCNA|RUVBL1|RPA1|ACTL6A|ACTB|COPS7B	http://www.reactome.org/cgi-bin/eventbrowser_st_id?ST_ID=R-HSA-5696399
DNA Repair	Reactome	R-HSA-73894	13	331	0.00296886	0.00837517	PCNA|H2AX|RUVBL1|CCN1|WDR48|PPP5C|RPA1|PRPF19|XRCC5|ACTL6A|ACTB|COPS7B|XRCC6	http://www.reactome.org/cgi-bin/eventbrowser_st_id?ST_ID=R-HSA-73894
GPVI-mediated activation cascade	Reactome	R-HSA-114604	4	35	0.00302629	0.00849663	RAC2|PTPN11|RHOG|LYN	http://www.reactome.org/cgi-bin/eventbrowser_st_id?ST_ID=R-HSA-114604
Lysosome Vesicle Biogenesis	Reactome	R-HSA-432720	4	35	0.00302629	0.00849663	CLTA|HGS|VAMP7|DNM2	http://www.reactome.org/cgi-bin/eventbrowser_st_id?ST_ID=R-HSA-432720
Signaling by FGFR4	Reactome	R-HSA-5654743	4	36	0.003322	0.00928275	SPRY2|PTPN11|MAPK1|PPP2R1A	http://www.reactome.org/cgi-bin/eventbrowser_st_id?ST_ID=R-HSA-5654743
ROS and RNS production in phagocytes	Reactome	R-HSA-1222556	4	36	0.003322	0.00928275	RAC2|ATP6V0D1|ATP6V1A|ATP6V0A1	http://www.reactome.org/cgi-bin/eventbrowser_st_id?ST_ID=R-HSA-1222556
Ion channel transport	Reactome	R-HSA-983712	9	185	0.00338958	0.00944926	ATP6V1A|ATP2A1|ATP2A2|CASQ2|ANO6|STOM|ATP6V0A1|TTYH3|ATP6V0D1	http://www.reactome.org/cgi-bin/eventbrowser_st_id?ST_ID=R-HSA-983712
Platelet sensitization by LDL	Reactome	R-HSA-432142	3	17	0.00344208	0.00957305	MAPK14|PPP2R1A|PTPN11	http://www.reactome.org/cgi-bin/eventbrowser_st_id?ST_ID=R-HSA-432142
Activation of NMDA receptors and postsynaptic events	Reactome	R-HSA-442755	6	89	0.00361994	0.0100205	ACTN2|SRC|TUBB3|CASK|MAPK1|PRKAR1A	http://www.reactome.org/cgi-bin/eventbrowser_st_id?ST_ID=R-HSA-442755
PI5P, PP2A and IER3 Regulate PI3K/AKT Signaling	Reactome	R-HSA-6811558	6	89	0.00361994	0.0100205	PPP2R1A|RAC2|SRC|PTPN11|MAPK1|RHOG	http://www.reactome.org/cgi-bin/eventbrowser_st_id?ST_ID=R-HSA-6811558
Activation of ATR in response to replication stress	Reactome	R-HSA-176187	4	37	0.00363676	0.0100436	MCM7|MCM6|MCM3|RPA1	http://www.reactome.org/cgi-bin/eventbrowser_st_id?ST_ID=R-HSA-176187
DNA Damage Recognition in GG-NER	Reactome	R-HSA-5696394	4	38	0.00397116	0.0109161	RUVBL1|ACTB|COPS7B|ACTL6A	http://www.reactome.org/cgi-bin/eventbrowser_st_id?ST_ID=R-HSA-5696394
Ca-dependent events	Reactome	R-HSA-111996	4	38	0.00397116	0.0109161	PRKCA|MAPK1|PRKCD|PRKAR1A	http://www.reactome.org/cgi-bin/eventbrowser_st_id?ST_ID=R-HSA-111996
Regulation of TP53 Activity through Phosphorylation	Reactome	R-HSA-6804756	6	92	0.00421836	0.0115687	CCN1|SUPT16H|RPA1|MAPK14|CDK5|CSNK2A2	http://www.reactome.org/cgi-bin/eventbrowser_st_id?ST_ID=R-HSA-6804756
MAP kinase activation	Reactome	R-HSA-450294	5	64	0.00432289	0.0117812	MAPK14|MAP2K3|MAPK1|PPP2R1A|UBE2V1	http://www.reactome.org/cgi-bin/eventbrowser_st_id?ST_ID=R-HSA-450294
GABA B receptor activation	Reactome	R-HSA-977444	4	39	0.00432575	0.0117812	GNG5|GNAI2|GNAI3|GNAI1	http://www.reactome.org/cgi-bin/eventbrowser_st_id?ST_ID=R-HSA-977444
Activation of GABAB receptors	Reactome	R-HSA-991365	4	39	0.00432575	0.0117812	GNG5|GNAI2|GNAI3|GNAI1	http://www.reactome.org/cgi-bin/eventbrowser_st_id?ST_ID=R-HSA-991365
Toll Like Receptor 3 (TLR3) Cascade	Reactome	R-HSA-168164	6	93	0.00443317	0.012046	MAP2K3|PPP2R1A|UBE2D3|MAPK14|MAPK1|UBE2V1	http://www.reactome.org/cgi-bin/eventbrowser_st_id?ST_ID=R-HSA-168164
RHO GTPases Activate ROCKs	Reactome	R-HSA-5627117	3	19	0.00454462	0.0122085	MYH10|PPP1CB|CFL1	http://www.reactome.org/cgi-bin/eventbrowser_st_id?ST_ID=R-HSA-5627117
RHO GTPases activate CIT	Reactome	R-HSA-5625900	3	19	0.00454462	0.0122085	MYH10|PPP1CB|CIT	http://www.reactome.org/cgi-bin/eventbrowser_st_id?ST_ID=R-HSA-5625900
VEGFR2 mediated cell proliferation	Reactome	R-HSA-5218921	3	19	0.00454462	0.0122085	PRKCA|AHCYL1|PRKCD	http://www.reactome.org/cgi-bin/eventbrowser_st_id?ST_ID=R-HSA-5218921
Insertion of tail-anchored proteins into the endoplasmic reticulum membrane	Reactome	R-HSA-9609523	3	19	0.00454462	0.0122085	GSS|VAPA|SGTA	http://www.reactome.org/cgi-bin/eventbrowser_st_id?ST_ID=R-HSA-9609523
Prostacyclin signalling through prostacyclin receptor	Reactome	R-HSA-392851	3	19	0.00454462	0.0122085	GNB4|GNG5|GNAS	http://www.reactome.org/cgi-bin/eventbrowser_st_id?ST_ID=R-HSA-392851
Cellular Senescence	Reactome	R-HSA-2559583	9	194	0.00455694	0.0122138	H2AX|STAT3|CCN1|MINK1|MAPK14|MAP2K3|MAPK1|IGFBP7|MAP4K4	http://www.reactome.org/cgi-bin/eventbrowser_st_id?ST_ID=R-HSA-2559583
Costimulation by the CD28 family	Reactome	R-HSA-388841	5	65	0.00459739	0.012239	PPP2R1A|PTPN11|MTOR|LYN|YES1	http://www.reactome.org/cgi-bin/eventbrowser_st_id?ST_ID=R-HSA-388841
Plasma lipoprotein assembly, remodeling, and clearance	Reactome	R-HSA-174824	5	65	0.00459739	0.012239	AP2M1|CLTA|ACAT2|AP2A1|AP2A2	http://www.reactome.org/cgi-bin/eventbrowser_st_id?ST_ID=R-HSA-174824
RAB geranylgeranylation	Reactome	R-HSA-8873719	5	65	0.00459739	0.012239	RAB10|RAB1B|RAB34|PTP4A2|RAB18	http://www.reactome.org/cgi-bin/eventbrowser_st_id?ST_ID=R-HSA-8873719
Regulation of TP53 Activity	Reactome	R-HSA-5633007	8	159	0.00462561	0.0122864	PPP2R1A|CCN1|SUPT16H|RPA1|MAPK14|MTOR|CDK5|CSNK2A2	http://www.reactome.org/cgi-bin/eventbrowser_st_id?ST_ID=R-HSA-5633007
Activation of gene expression by SREBF (SREBP)	Reactome	R-HSA-2426168	4	40	0.00470106	0.012431	ACACA|HMGCS1|PMVK|DHCR7	http://www.reactome.org/cgi-bin/eventbrowser_st_id?ST_ID=R-HSA-2426168
Negative regulation of MAPK pathway	Reactome	R-HSA-5675221	4	40	0.00470106	0.012431	PPP2R1A|PPP5C|MAPK1|PEBP1	http://www.reactome.org/cgi-bin/eventbrowser_st_id?ST_ID=R-HSA-5675221
Defective LFNG causes SCDO3	Reactome	R-HSA-5083630	2	5	0.00475613	0.0125485	NOTCH1|NOTCH2	http://www.reactome.org/cgi-bin/eventbrowser_st_id?ST_ID=R-HSA-5083630
Binding and Uptake of Ligands by Scavenger Receptors	Reactome	R-HSA-2173782	4	41	0.00509766	0.0134197	LRP1|COL4A2|COL4A1|HSPH1	http://www.reactome.org/cgi-bin/eventbrowser_st_id?ST_ID=R-HSA-2173782
SLC transporter disorders	Reactome	R-HSA-5619102	6	96	0.00512602	0.0134345	SLC7A11|SLC2A1|TPR|NUP155|BSG|NUP205	http://www.reactome.org/cgi-bin/eventbrowser_st_id?ST_ID=R-HSA-5619102
Negative regulation of the PI3K/AKT network	Reactome	R-HSA-199418	6	96	0.00512602	0.0134345	PPP2R1A|RAC2|SRC|PTPN11|MAPK1|RHOG	http://www.reactome.org/cgi-bin/eventbrowser_st_id?ST_ID=R-HSA-199418
Signal transduction by L1	Reactome	R-HSA-445144	3	20	0.00516692	0.0134649	MAPK1|NRP1|CSNK2A2	http://www.reactome.org/cgi-bin/eventbrowser_st_id?ST_ID=R-HSA-445144
Nef-mediates down modulation of cell surface receptors by recruiting them to clathrin adapters	Reactome	R-HSA-164938	3	20	0.00516692	0.0134649	AP2M1|AP2A1|AP2A2	http://www.reactome.org/cgi-bin/eventbrowser_st_id?ST_ID=R-HSA-164938
RNA Polymerase II Transcription Termination	Reactome	R-HSA-73856	5	67	0.00518318	0.0134649	SNRPD3|THOC1|SRSF1|DDX39B|SRSF3	http://www.reactome.org/cgi-bin/eventbrowser_st_id?ST_ID=R-HSA-73856
Interferon alpha/beta signaling	Reactome	R-HSA-909733	5	67	0.00518318	0.0134649	HLA-B|PTPN11|ABCE1|TYK2|JAK1	http://www.reactome.org/cgi-bin/eventbrowser_st_id?ST_ID=R-HSA-909733
Toll Like Receptor 9 (TLR9) Cascade	Reactome	R-HSA-168138	6	97	0.00537368	0.0139291	MAP2K3|PPP2R1A|EEA1|MAPK14|MAPK1|UBE2V1	http://www.reactome.org/cgi-bin/eventbrowser_st_id?ST_ID=R-HSA-168138
COPII-mediated vesicle transport	Reactome	R-HSA-204005	5	68	0.00549504	0.0142125	RAB1B|LMAN1|COL7A1|SEC31A|LMAN2	http://www.reactome.org/cgi-bin/eventbrowser_st_id?ST_ID=R-HSA-204005
DAG and IP3 signaling	Reactome	R-HSA-1489509	4	42	0.00551604	0.0142357	PRKCA|AHCYL1|PRKCD|PRKAR1A	http://www.reactome.org/cgi-bin/eventbrowser_st_id?ST_ID=R-HSA-1489509
ISG15 antiviral mechanism	Reactome	R-HSA-1169408	5	69	0.0058199	0.0149872	NUP205|EIF4G1|TPR|NUP155|JAK1	http://www.reactome.org/cgi-bin/eventbrowser_st_id?ST_ID=R-HSA-1169408
Cobalamin (Cbl, vitamin B12) transport and metabolism	Reactome	R-HSA-196741	3	21	0.00583799	0.0150011	ABCC1|ABCD4|CD320	http://www.reactome.org/cgi-bin/eventbrowser_st_id?ST_ID=R-HSA-196741
SUMOylation of RNA binding proteins	Reactome	R-HSA-4570464	4	43	0.00595674	0.01524	NUP205|HNRNPK|TPR|NUP155	http://www.reactome.org/cgi-bin/eventbrowser_st_id?ST_ID=R-HSA-4570464
Vasopressin regulates renal water homeostasis via Aquaporins	Reactome	R-HSA-432040	4	43	0.00595674	0.01524	GNB4|GNG5|PRKAR1A|GNAS	http://www.reactome.org/cgi-bin/eventbrowser_st_id?ST_ID=R-HSA-432040
Signaling by Insulin receptor	Reactome	R-HSA-74752	5	70	0.00615805	0.015721	PTPN11|MAPK1|ATP6V1A|ATP6V0D1|ATP6V0A1	http://www.reactome.org/cgi-bin/eventbrowser_st_id?ST_ID=R-HSA-74752
Telomere Extension By Telomerase	Reactome	R-HSA-171319	2	6	0.00627679	0.015921	RUVBL1|RUVBL2	http://www.reactome.org/cgi-bin/eventbrowser_st_id?ST_ID=R-HSA-171319
Proton-coupled monocarboxylate transport	Reactome	R-HSA-433692	2	6	0.00627679	0.015921	BSG|SLC7A11	http://www.reactome.org/cgi-bin/eventbrowser_st_id?ST_ID=R-HSA-433692
Pre-NOTCH Processing in the Endoplasmic Reticulum	Reactome	R-HSA-1912399	2	6	0.00627679	0.015921	NOTCH1|NOTCH2	http://www.reactome.org/cgi-bin/eventbrowser_st_id?ST_ID=R-HSA-1912399
Defects in vitamin and cofactor metabolism	Reactome	R-HSA-3296482	3	22	0.00655881	0.0165299	ACACA|ABCD4|CD320	http://www.reactome.org/cgi-bin/eventbrowser_st_id?ST_ID=R-HSA-3296482
Signaling by NTRK2 (TRKB)	Reactome	R-HSA-9006115	3	22	0.00655881	0.0165299	SRC|PTPN11|CDK5	http://www.reactome.org/cgi-bin/eventbrowser_st_id?ST_ID=R-HSA-9006115
ERK/MAPK targets	Reactome	R-HSA-198753	3	22	0.00655881	0.0165299	MAPK14|PPP2R1A|MAPK1	http://www.reactome.org/cgi-bin/eventbrowser_st_id?ST_ID=R-HSA-198753
Interleukin-17 signaling	Reactome	R-HSA-448424	5	72	0.00687533	0.0172907	MAPK14|MAP2K3|MAPK1|PPP2R1A|UBE2V1	http://www.reactome.org/cgi-bin/eventbrowser_st_id?ST_ID=R-HSA-448424
Diseases of metabolism	Reactome	R-HSA-5668914	6	103	0.00704712	0.0176851	GCLM|ACACA|IDH1|RPIA|ABCD4|CD320	http://www.reactome.org/cgi-bin/eventbrowser_st_id?ST_ID=R-HSA-5668914
Fatty acid metabolism	Reactome	R-HSA-8978868	8	172	0.00718345	0.0179891	HSD17B12|ACACA|PTGES3|ACSL3|CBR1|ACSL4|PPT1|ABCC1	http://www.reactome.org/cgi-bin/eventbrowser_st_id?ST_ID=R-HSA-8978868
RUNX2 regulates osteoblast differentiation	Reactome	R-HSA-8940973	3	23	0.00733025	0.0182792	SRC|MAPK1|YES1	http://www.reactome.org/cgi-bin/eventbrowser_st_id?ST_ID=R-HSA-8940973
Growth hormone receptor signaling	Reactome	R-HSA-982772	3	23	0.00733025	0.0182792	LYN|MAPK1|STAT3	http://www.reactome.org/cgi-bin/eventbrowser_st_id?ST_ID=R-HSA-982772
Nuclear Envelope Breakdown	Reactome	R-HSA-2980766	4	46	0.00741764	0.0184582	PRKCA|NUP205|TPR|NUP155	http://www.reactome.org/cgi-bin/eventbrowser_st_id?ST_ID=R-HSA-2980766
Interleukin-10 signaling	Reactome	R-HSA-6783783	4	47	0.00795247	0.0197061	TYK2|JAK1|STAT3|TNFRSF1A	http://www.reactome.org/cgi-bin/eventbrowser_st_id?ST_ID=R-HSA-6783783
Interleukin-3, Interleukin-5 and GM-CSF signaling	Reactome	R-HSA-512988	4	47	0.00795247	0.0197061	PTPN11|LYN|YES1|JAK1	http://www.reactome.org/cgi-bin/eventbrowser_st_id?ST_ID=R-HSA-512988
2-LTR circle formation	Reactome	R-HSA-164843	2	7	0.00798792	0.0197526	XRCC5|XRCC6	http://www.reactome.org/cgi-bin/eventbrowser_st_id?ST_ID=R-HSA-164843
Deadenylation of mRNA	Reactome	R-HSA-429947	3	24	0.00815312	0.0199111	CNOT9|EIF4G1|CNOT1	http://www.reactome.org/cgi-bin/eventbrowser_st_id?ST_ID=R-HSA-429947
Triglyceride catabolism	Reactome	R-HSA-163560	3	24	0.00815312	0.0199111	PPP1CB|PPP1CC|PPP1CA	http://www.reactome.org/cgi-bin/eventbrowser_st_id?ST_ID=R-HSA-163560
activated TAK1 mediates p38 MAPK activation	Reactome	R-HSA-450302	3	24	0.00815312	0.0199111	MAPK14|MAP2K3|UBE2V1	http://www.reactome.org/cgi-bin/eventbrowser_st_id?ST_ID=R-HSA-450302
Regulation of IFNA signaling	Reactome	R-HSA-912694	3	24	0.00815312	0.0199111	PTPN11|TYK2|JAK1	http://www.reactome.org/cgi-bin/eventbrowser_st_id?ST_ID=R-HSA-912694
Role of phospholipids in phagocytosis	Reactome	R-HSA-2029485	3	24	0.00815312	0.0199111	AHCYL1|PRKCD|PLD3	http://www.reactome.org/cgi-bin/eventbrowser_st_id?ST_ID=R-HSA-2029485
Synthesis of very long-chain fatty acyl-CoAs	Reactome	R-HSA-75876	3	24	0.00815312	0.0199111	HSD17B12|ACSL3|ACSL4	http://www.reactome.org/cgi-bin/eventbrowser_st_id?ST_ID=R-HSA-75876
TP53 Regulates Transcription of Cell Cycle Genes	Reactome	R-HSA-6791312	4	48	0.00851198	0.0207447	PCNA|CNOT9|CCN1|CNOT1	http://www.reactome.org/cgi-bin/eventbrowser_st_id?ST_ID=R-HSA-6791312
Post NMDA receptor activation events	Reactome	R-HSA-438064	5	77	0.00892005	0.0216944	ACTN2|MAPK1|TUBB3|SRC|PRKAR1A	http://www.reactome.org/cgi-bin/eventbrowser_st_id?ST_ID=R-HSA-438064
Nuclear Events (kinase and transcription factor activation)	Reactome	R-HSA-198725	3	25	0.00902814	0.0218673	MAPK14|PPP2R1A|MAPK1	http://www.reactome.org/cgi-bin/eventbrowser_st_id?ST_ID=R-HSA-198725
Cyclin A/B1/B2 associated events during G2/M transition	Reactome	R-HSA-69273	3	25	0.00902814	0.0218673	XPO1|PPP2R1A|CCN1	http://www.reactome.org/cgi-bin/eventbrowser_st_id?ST_ID=R-HSA-69273
Intrinsic Pathway for Apoptosis	Reactome	R-HSA-109606	4	50	0.00970682	0.0234631	MAPK1|STAT3|YWHAG|NMT1	http://www.reactome.org/cgi-bin/eventbrowser_st_id?ST_ID=R-HSA-109606
Netrin mediated repulsion signals	Reactome	R-HSA-418886	2	8	0.00988328	0.0236304	SRC|PTPN11	http://www.reactome.org/cgi-bin/eventbrowser_st_id?ST_ID=R-HSA-418886
Fatty Acids bound to GPR40 (FFAR1) regulate insulin secretion	Reactome	R-HSA-434316	2	8	0.00988328	0.0236304	GNAQ|GNA11	http://www.reactome.org/cgi-bin/eventbrowser_st_id?ST_ID=R-HSA-434316
Downregulation of ERBB4 signaling	Reactome	R-HSA-1253288	2	8	0.00988328	0.0236304	SRC|ITCH	http://www.reactome.org/cgi-bin/eventbrowser_st_id?ST_ID=R-HSA-1253288
Recycling of eIF2:GDP	Reactome	R-HSA-72731	2	8	0.00988328	0.0236304	EIF2S2|EIF2B1	http://www.reactome.org/cgi-bin/eventbrowser_st_id?ST_ID=R-HSA-72731
WNT ligand biogenesis and trafficking	Reactome	R-HSA-3238698	3	26	0.00995596	0.0236304	WNT5B|VPS35|VPS26A	http://www.reactome.org/cgi-bin/eventbrowser_st_id?ST_ID=R-HSA-3238698
The role of Nef in HIV-1 replication and disease pathogenesis	Reactome	R-HSA-164952	3	26	0.00995596	0.0236304	AP2M1|AP2A1|AP2A2	http://www.reactome.org/cgi-bin/eventbrowser_st_id?ST_ID=R-HSA-164952
Integrin signaling	Reactome	R-HSA-9006921	3	26	0.00995596	0.0236304	SRC|FN1|TLN1	http://www.reactome.org/cgi-bin/eventbrowser_st_id?ST_ID=R-HSA-9006921
Integrin alphaIIb beta3 signaling	Reactome	R-HSA-354192	3	26	0.00995596	0.0236304	SRC|FN1|TLN1	http://www.reactome.org/cgi-bin/eventbrowser_st_id?ST_ID=R-HSA-354192
Insulin receptor recycling	Reactome	R-HSA-77387	3	26	0.00995596	0.0236304	ATP6V0D1|ATP6V1A|ATP6V0A1	http://www.reactome.org/cgi-bin/eventbrowser_st_id?ST_ID=R-HSA-77387
Metabolism of steroids	Reactome	R-HSA-8957322	7	147	0.0103125	0.0243534	HSD17B12|HMGCS1|ACACA|NSDHL|PMVK|DHCR7|DHCR24	http://www.reactome.org/cgi-bin/eventbrowser_st_id?ST_ID=R-HSA-8957322
G alpha (12/13) signalling events	Reactome	R-HSA-416482	5	80	0.0103298	0.0243534	GNB4|GNG5|GNA12|GNA13|ARHGEF1	http://www.reactome.org/cgi-bin/eventbrowser_st_id?ST_ID=R-HSA-416482
COPI-independent Golgi-to-ER retrograde traffic	Reactome	R-HSA-6811436	4	51	0.010343	0.0243534	RAB18|TUBB3|GALNT2|RAB3GAP1	http://www.reactome.org/cgi-bin/eventbrowser_st_id?ST_ID=R-HSA-6811436
IRE1alpha activates chaperones	Reactome	R-HSA-381070	4	51	0.010343	0.0243534	ATP6V0D1|SEC31A|HSPA5|TLN1	http://www.reactome.org/cgi-bin/eventbrowser_st_id?ST_ID=R-HSA-381070
Downstream signal transduction	Reactome	R-HSA-186763	3	27	0.0109372	0.0257013	SRC|PTPN11|STAT3	http://www.reactome.org/cgi-bin/eventbrowser_st_id?ST_ID=R-HSA-186763
Signaling by PTK6	Reactome	R-HSA-8848021	4	52	0.0110055	0.0257085	DOCK1|STAT3|ARAP1|ELMO2	http://www.reactome.org/cgi-bin/eventbrowser_st_id?ST_ID=R-HSA-8848021
Aquaporin-mediated transport	Reactome	R-HSA-445717	4	52	0.0110055	0.0257085	GNB4|GNG5|PRKAR1A|GNAS	http://www.reactome.org/cgi-bin/eventbrowser_st_id?ST_ID=R-HSA-445717
Signaling by Non-Receptor Tyrosine Kinases	Reactome	R-HSA-9006927	4	52	0.0110055	0.0257085	DOCK1|STAT3|ARAP1|ELMO2	http://www.reactome.org/cgi-bin/eventbrowser_st_id?ST_ID=R-HSA-9006927
Telomere Maintenance	Reactome	R-HSA-157579	5	82	0.01135	0.0264609	PCNA|H2AX|RUVBL1|RPA1|RUVBL2	http://www.reactome.org/cgi-bin/eventbrowser_st_id?ST_ID=R-HSA-157579
Regulation of cholesterol biosynthesis by SREBP (SREBF)	Reactome	R-HSA-1655829	4	53	0.0116947	0.027211	ACACA|HMGCS1|PMVK|DHCR7	http://www.reactome.org/cgi-bin/eventbrowser_st_id?ST_ID=R-HSA-1655829
Integration of provirus	Reactome	R-HSA-162592	2	9	0.0119568	0.027319	XRCC5|XRCC6	http://www.reactome.org/cgi-bin/eventbrowser_st_id?ST_ID=R-HSA-162592
Regulation of commissural axon pathfinding by SLIT and ROBO	Reactome	R-HSA-428542	2	9	0.0119568	0.027319	SRC|SLIT2	http://www.reactome.org/cgi-bin/eventbrowser_st_id?ST_ID=R-HSA-428542
Interleukin-23 signaling	Reactome	R-HSA-9020933	2	9	0.0119568	0.027319	TYK2|STAT3	http://www.reactome.org/cgi-bin/eventbrowser_st_id?ST_ID=R-HSA-9020933
Interleukin-9 signaling	Reactome	R-HSA-8985947	2	9	0.0119568	0.027319	STAT3|JAK1	http://www.reactome.org/cgi-bin/eventbrowser_st_id?ST_ID=R-HSA-8985947
Signaling by Leptin	Reactome	R-HSA-2586552	2	9	0.0119568	0.027319	PTPN11|STAT3	http://www.reactome.org/cgi-bin/eventbrowser_st_id?ST_ID=R-HSA-2586552
Defective TPR may confer susceptibility towards thyroid papillary carcinoma (TPC)	Reactome	R-HSA-5619107	3	28	0.0119723	0.027319	NUP205|TPR|NUP155	http://www.reactome.org/cgi-bin/eventbrowser_st_id?ST_ID=R-HSA-5619107
Prefoldin mediated transfer of substrate to CCT/TriC	Reactome	R-HSA-389957	3	28	0.0119723	0.027319	TCP1|ACTB|TUBB3	http://www.reactome.org/cgi-bin/eventbrowser_st_id?ST_ID=R-HSA-389957
Regulation of Glucokinase by Glucokinase Regulatory Protein	Reactome	R-HSA-170822	3	28	0.0119723	0.027319	NUP205|TPR|NUP155	http://www.reactome.org/cgi-bin/eventbrowser_st_id?ST_ID=R-HSA-170822
Synthesis of PC	Reactome	R-HSA-1483191	3	28	0.0119723	0.027319	SLC44A1|CSNK2A2|CKB	http://www.reactome.org/cgi-bin/eventbrowser_st_id?ST_ID=R-HSA-1483191
Transport of Ribonucleoproteins into the Host Nucleus	Reactome	R-HSA-168271	3	28	0.0119723	0.027319	NUP205|TPR|NUP155	http://www.reactome.org/cgi-bin/eventbrowser_st_id?ST_ID=R-HSA-168271
Golgi Associated Vesicle Biogenesis	Reactome	R-HSA-432722	4	54	0.0124111	0.0282657	TGOLN2|PICALM|VAMP7|DNM2	http://www.reactome.org/cgi-bin/eventbrowser_st_id?ST_ID=R-HSA-432722
Transport of bile salts and organic acids, metal ions and amine compounds	Reactome	R-HSA-425366	5	85	0.0130056	0.029393	SLC44A1|SLC39A1|BSG|SLC7A11|SLC31A1	http://www.reactome.org/cgi-bin/eventbrowser_st_id?ST_ID=R-HSA-425366
Toll Like Receptor 5 (TLR5) Cascade	Reactome	R-HSA-168176	5	85	0.0130056	0.029393	MAPK14|MAP2K3|MAPK1|PPP2R1A|UBE2V1	http://www.reactome.org/cgi-bin/eventbrowser_st_id?ST_ID=R-HSA-168176
Toll Like Receptor 10 (TLR10) Cascade	Reactome	R-HSA-168142	5	85	0.0130056	0.029393	MAPK14|MAP2K3|MAPK1|PPP2R1A|UBE2V1	http://www.reactome.org/cgi-bin/eventbrowser_st_id?ST_ID=R-HSA-168142
MyD88 cascade initiated on plasma membrane	Reactome	R-HSA-975871	5	85	0.0130056	0.029393	MAPK14|MAP2K3|MAPK1|PPP2R1A|UBE2V1	http://www.reactome.org/cgi-bin/eventbrowser_st_id?ST_ID=R-HSA-975871
Deadenylation-dependent mRNA decay	Reactome	R-HSA-429914	4	55	0.0131549	0.0296739	CNOT9|EXOSC6|EIF4G1|CNOT1	http://www.reactome.org/cgi-bin/eventbrowser_st_id?ST_ID=R-HSA-429914
Neddylation	Reactome	R-HSA-8951664	9	232	0.0132326	0.0297923	PSMD5|PSMD11|PSME3|PSMD13|UBE2D3|KEAP1|PSMC2|COPS7B|PSMC6	http://www.reactome.org/cgi-bin/eventbrowser_st_id?ST_ID=R-HSA-8951664
Ion homeostasis	Reactome	R-HSA-5578775	4	56	0.0139265	0.0312356	AHCYL1|ATP2A1|ATP2A2|CASQ2	http://www.reactome.org/cgi-bin/eventbrowser_st_id?ST_ID=R-HSA-5578775
GABA receptor activation	Reactome	R-HSA-977443	4	56	0.0139265	0.0312356	GNG5|GNAI2|GNAI3|GNAI1	http://www.reactome.org/cgi-bin/eventbrowser_st_id?ST_ID=R-HSA-977443
Interleukin-21 signaling	Reactome	R-HSA-9020958	2	10	0.0142025	0.0312691	STAT3|JAK1	http://www.reactome.org/cgi-bin/eventbrowser_st_id?ST_ID=R-HSA-9020958
Removal of the Flap Intermediate from the C-strand	Reactome	R-HSA-174437	2	10	0.0142025	0.0312691	PCNA|RPA1	http://www.reactome.org/cgi-bin/eventbrowser_st_id?ST_ID=R-HSA-174437
Folding of actin by CCT/TriC	Reactome	R-HSA-390450	2	10	0.0142025	0.0312691	ACTB|TCP1	http://www.reactome.org/cgi-bin/eventbrowser_st_id?ST_ID=R-HSA-390450
Activation of the AP-1 family of transcription factors	Reactome	R-HSA-450341	2	10	0.0142025	0.0312691	MAPK14|MAPK1	http://www.reactome.org/cgi-bin/eventbrowser_st_id?ST_ID=R-HSA-450341
FCGR activation	Reactome	R-HSA-2029481	2	10	0.0142025	0.0312691	LYN|YES1	http://www.reactome.org/cgi-bin/eventbrowser_st_id?ST_ID=R-HSA-2029481
Nuclear import of Rev protein	Reactome	R-HSA-180746	3	30	0.014206	0.0312691	NUP205|TPR|NUP155	http://www.reactome.org/cgi-bin/eventbrowser_st_id?ST_ID=R-HSA-180746
Recognition of DNA damage by PCNA-containing replication complex	Reactome	R-HSA-110314	3	30	0.014206	0.0312691	PCNA|WDR48|RPA1	http://www.reactome.org/cgi-bin/eventbrowser_st_id?ST_ID=R-HSA-110314
EGFR downregulation	Reactome	R-HSA-182971	3	30	0.014206	0.0312691	SPRY2|PTPRK|HGS	http://www.reactome.org/cgi-bin/eventbrowser_st_id?ST_ID=R-HSA-182971
Vpr-mediated nuclear import of PICs	Reactome	R-HSA-180910	3	30	0.014206	0.0312691	NUP205|TPR|NUP155	http://www.reactome.org/cgi-bin/eventbrowser_st_id?ST_ID=R-HSA-180910
Signalling to ERKs	Reactome	R-HSA-187687	3	30	0.014206	0.0312691	MAPK14|MAPK1|RALA	http://www.reactome.org/cgi-bin/eventbrowser_st_id?ST_ID=R-HSA-187687
PI3K/AKT Signaling in Cancer	Reactome	R-HSA-2219528	5	88	0.0148169	0.0325532	MTOR|RAC2|PTPN11|RHOG|SRC	http://www.reactome.org/cgi-bin/eventbrowser_st_id?ST_ID=R-HSA-2219528
MAPK targets/ Nuclear events mediated by MAP kinases	Reactome	R-HSA-450282	3	31	0.0154053	0.0334112	MAPK14|PPP2R1A|MAPK1	http://www.reactome.org/cgi-bin/eventbrowser_st_id?ST_ID=R-HSA-450282
Transport of the SLBP independent Mature mRNA	Reactome	R-HSA-159227	3	31	0.0154053	0.0334112	NUP205|TPR|NUP155	http://www.reactome.org/cgi-bin/eventbrowser_st_id?ST_ID=R-HSA-159227
Cristae formation	Reactome	R-HSA-8949613	3	31	0.0154053	0.0334112	HSPA9|ATP5F1A|ATP5F1B	http://www.reactome.org/cgi-bin/eventbrowser_st_id?ST_ID=R-HSA-8949613
CD28 co-stimulation	Reactome	R-HSA-389356	3	31	0.0154053	0.0334112	LYN|MTOR|YES1	http://www.reactome.org/cgi-bin/eventbrowser_st_id?ST_ID=R-HSA-389356
Activated NOTCH1 Transmits Signal to the Nucleus	Reactome	R-HSA-2122948	3	31	0.0154053	0.0334112	DTX2|ITCH|NOTCH1	http://www.reactome.org/cgi-bin/eventbrowser_st_id?ST_ID=R-HSA-2122948
SUMOylation of SUMOylation proteins	Reactome	R-HSA-4085377	3	31	0.0154053	0.0334112	NUP205|TPR|NUP155	http://www.reactome.org/cgi-bin/eventbrowser_st_id?ST_ID=R-HSA-4085377
RUNX2 regulates bone development	Reactome	R-HSA-8941326	3	31	0.0154053	0.0334112	SRC|MAPK1|YES1	http://www.reactome.org/cgi-bin/eventbrowser_st_id?ST_ID=R-HSA-8941326
Peptide hormone metabolism	Reactome	R-HSA-2980736	5	89	0.0154564	0.0334605	EXOC3|EXOC8|EXOC1|KIF5B|EXOC5	http://www.reactome.org/cgi-bin/eventbrowser_st_id?ST_ID=R-HSA-2980736
mRNA 3'-end processing	Reactome	R-HSA-72187	4	58	0.0155544	0.0335498	SRSF1|THOC1|DDX39B|SRSF3	http://www.reactome.org/cgi-bin/eventbrowser_st_id?ST_ID=R-HSA-72187
Iron uptake and transport	Reactome	R-HSA-917937	4	58	0.0155544	0.0335498	ATP6V0D1|ATP6V1A|ATP6V0A1|STEAP3	http://www.reactome.org/cgi-bin/eventbrowser_st_id?ST_ID=R-HSA-917937
Oxidative Stress Induced Senescence	Reactome	R-HSA-2559580	6	124	0.0158755	0.03418	H2AX|MAP4K4|MINK1|MAPK14|MAP2K3|MAPK1	http://www.reactome.org/cgi-bin/eventbrowser_st_id?ST_ID=R-HSA-2559580
Interferon gamma signaling	Reactome	R-HSA-877300	5	90	0.0161139	0.0346303	HLA-B|PTPN11|JAK1|PRKCD|IFNGR1	http://www.reactome.org/cgi-bin/eventbrowser_st_id?ST_ID=R-HSA-877300
Apoptotic cleavage of cell adhesion proteins	Reactome	R-HSA-351906	2	11	0.0166146	0.0351017	DSG2|TJP2	http://www.reactome.org/cgi-bin/eventbrowser_st_id?ST_ID=R-HSA-351906
Type I hemidesmosome assembly	Reactome	R-HSA-446107	2	11	0.0166146	0.0351017	LAMB3|ITGA6	http://www.reactome.org/cgi-bin/eventbrowser_st_id?ST_ID=R-HSA-446107
Biotin transport and metabolism	Reactome	R-HSA-196780	2	11	0.0166146	0.0351017	ACACA|SLC5A6	http://www.reactome.org/cgi-bin/eventbrowser_st_id?ST_ID=R-HSA-196780
Processive synthesis on the C-strand of the telomere	Reactome	R-HSA-174414	2	11	0.0166146	0.0351017	PCNA|RPA1	http://www.reactome.org/cgi-bin/eventbrowser_st_id?ST_ID=R-HSA-174414
RHO GTPases activate KTN1	Reactome	R-HSA-5625970	2	11	0.0166146	0.0351017	KIF5B|RHOG	http://www.reactome.org/cgi-bin/eventbrowser_st_id?ST_ID=R-HSA-5625970
Nuclear Pore Complex (NPC) Disassembly	Reactome	R-HSA-3301854	3	32	0.01666	0.0351017	NUP205|TPR|NUP155	http://www.reactome.org/cgi-bin/eventbrowser_st_id?ST_ID=R-HSA-3301854
Amino acid transport across the plasma membrane	Reactome	R-HSA-352230	3	32	0.01666	0.0351017	SLC7A5|SLC38A1|SLC7A1	http://www.reactome.org/cgi-bin/eventbrowser_st_id?ST_ID=R-HSA-352230
Adherens junctions interactions	Reactome	R-HSA-418990	3	32	0.01666	0.0351017	NECTIN2|ACTB|ACTG1	http://www.reactome.org/cgi-bin/eventbrowser_st_id?ST_ID=R-HSA-418990
Cooperation of Prefoldin and TriC/CCT in actin and tubulin folding	Reactome	R-HSA-389958	3	32	0.01666	0.0351017	TCP1|ACTB|TUBB3	http://www.reactome.org/cgi-bin/eventbrowser_st_id?ST_ID=R-HSA-389958
Transport of the SLBP Dependant Mature mRNA	Reactome	R-HSA-159230	3	32	0.01666	0.0351017	NUP205|TPR|NUP155	http://www.reactome.org/cgi-bin/eventbrowser_st_id?ST_ID=R-HSA-159230
Endosomal Sorting Complex Required For Transport (ESCRT)	Reactome	R-HSA-917729	3	32	0.01666	0.0351017	VTA1|VPS37B|HGS	http://www.reactome.org/cgi-bin/eventbrowser_st_id?ST_ID=R-HSA-917729
TRAF6 mediated induction of NFkB and MAP kinases upon TLR7/8 or 9 activation	Reactome	R-HSA-975138	5	92	0.0174844	0.0367732	MAPK14|MAP2K3|MAPK1|PPP2R1A|UBE2V1	http://www.reactome.org/cgi-bin/eventbrowser_st_id?ST_ID=R-HSA-975138
Cargo concentration in the ER	Reactome	R-HSA-5694530	3	33	0.0179702	0.0376609	LMAN1|COL7A1|LMAN2	http://www.reactome.org/cgi-bin/eventbrowser_st_id?ST_ID=R-HSA-5694530
Glucagon-type ligand receptors	Reactome	R-HSA-420092	3	33	0.0179702	0.0376609	GNB4|GNG5|GNAS	http://www.reactome.org/cgi-bin/eventbrowser_st_id?ST_ID=R-HSA-420092
Toll Like Receptor 7/8 (TLR7/8) Cascade	Reactome	R-HSA-168181	5	93	0.0181976	0.0380027	MAPK14|MAP2K3|MAPK1|PPP2R1A|UBE2V1	http://www.reactome.org/cgi-bin/eventbrowser_st_id?ST_ID=R-HSA-168181
MyD88 dependent cascade initiated on endosome	Reactome	R-HSA-975155	5	93	0.0181976	0.0380027	MAPK14|MAP2K3|MAPK1|PPP2R1A|UBE2V1	http://www.reactome.org/cgi-bin/eventbrowser_st_id?ST_ID=R-HSA-975155
DNA Double-Strand Break Repair	Reactome	R-HSA-5693532	7	166	0.018485	0.0385348	PCNA|H2AX|CCN1|PPP5C|RPA1|XRCC5|XRCC6	http://www.reactome.org/cgi-bin/eventbrowser_st_id?ST_ID=R-HSA-5693532
Mitochondrial biogenesis	Reactome	R-HSA-1592230	5	94	0.0189297	0.0393925	MAPK14|SSBP1|HSPA9|ATP5F1A|ATP5F1B	http://www.reactome.org/cgi-bin/eventbrowser_st_id?ST_ID=R-HSA-1592230
Constitutive Signaling by Aberrant PI3K in Cancer	Reactome	R-HSA-2219530	4	62	0.0191571	0.0395805	RAC2|PTPN11|RHOG|SRC	http://www.reactome.org/cgi-bin/eventbrowser_st_id?ST_ID=R-HSA-2219530
Aspartate and asparagine metabolism	Reactome	R-HSA-8963693	2	12	0.0191875	0.0395805	GOT2|ASNS	http://www.reactome.org/cgi-bin/eventbrowser_st_id?ST_ID=R-HSA-8963693
Transport of nucleosides and free purine and pyrimidine bases across the plasma membrane	Reactome	R-HSA-83936	2	12	0.0191875	0.0395805	SLC25A5|SLC29A1	http://www.reactome.org/cgi-bin/eventbrowser_st_id?ST_ID=R-HSA-83936
p38MAPK events	Reactome	R-HSA-171007	2	12	0.0191875	0.0395805	MAPK14|RALA	http://www.reactome.org/cgi-bin/eventbrowser_st_id?ST_ID=R-HSA-171007
HSF1 activation	Reactome	R-HSA-3371511	2	12	0.0191875	0.0395805	PTGES3|RPA1	http://www.reactome.org/cgi-bin/eventbrowser_st_id?ST_ID=R-HSA-3371511
Negative regulators of DDX58/IFIH1 signaling	Reactome	R-HSA-936440	3	34	0.0193361	0.0397482	PCBP2|UBE2D3|ITCH	http://www.reactome.org/cgi-bin/eventbrowser_st_id?ST_ID=R-HSA-936440
SUMOylation of ubiquitinylation proteins	Reactome	R-HSA-3232142	3	34	0.0193361	0.0397482	NUP205|TPR|NUP155	http://www.reactome.org/cgi-bin/eventbrowser_st_id?ST_ID=R-HSA-3232142
Toll Like Receptor TLR6:TLR2 Cascade	Reactome	R-HSA-168188	5	95	0.019681	0.040317	MAPK14|MAP2K3|MAPK1|PPP2R1A|UBE2V1	http://www.reactome.org/cgi-bin/eventbrowser_st_id?ST_ID=R-HSA-168188
MyD88:MAL(TIRAP) cascade initiated on plasma membrane	Reactome	R-HSA-166058	5	95	0.019681	0.040317	MAPK14|MAP2K3|MAPK1|PPP2R1A|UBE2V1	http://www.reactome.org/cgi-bin/eventbrowser_st_id?ST_ID=R-HSA-166058
Detoxification of Reactive Oxygen Species	Reactome	R-HSA-3299685	3	35	0.0207578	0.0423761	PRDX6|PRDX2|PRDX1	http://www.reactome.org/cgi-bin/eventbrowser_st_id?ST_ID=R-HSA-3299685
Regulation of TP53 Degradation	Reactome	R-HSA-6804757	3	35	0.0207578	0.0423761	PPP2R1A|MTOR|CCN1	http://www.reactome.org/cgi-bin/eventbrowser_st_id?ST_ID=R-HSA-6804757
Mitochondrial protein import	Reactome	R-HSA-1268020	4	64	0.021136	0.0430737	HSPA9|PREP|ATP5F1B|ATP5F1A	http://www.reactome.org/cgi-bin/eventbrowser_st_id?ST_ID=R-HSA-1268020
Phospholipid metabolism	Reactome	R-HSA-1483257	8	212	0.0217671	0.04398	SLC44A1|PI4KA|PLD3|MTM1|CPNE1|CKB|PI4K2A|CSNK2A2	http://www.reactome.org/cgi-bin/eventbrowser_st_id?ST_ID=R-HSA-1483257
Golgi Cisternae Pericentriolar Stack Reorganization	Reactome	R-HSA-162658	2	13	0.0219156	0.04398	RAB1B|MAPK1	http://www.reactome.org/cgi-bin/eventbrowser_st_id?ST_ID=R-HSA-162658
Cytosolic iron-sulfur cluster assembly	Reactome	R-HSA-2564830	2	13	0.0219156	0.04398	CIAO1|MMS19	http://www.reactome.org/cgi-bin/eventbrowser_st_id?ST_ID=R-HSA-2564830
IRF3-mediated induction of type I IFN	Reactome	R-HSA-3270619	2	13	0.0219156	0.04398	XRCC5|XRCC6	http://www.reactome.org/cgi-bin/eventbrowser_st_id?ST_ID=R-HSA-3270619
DCC mediated attractive signaling	Reactome	R-HSA-418885	2	13	0.0219156	0.04398	SRC|DOCK1	http://www.reactome.org/cgi-bin/eventbrowser_st_id?ST_ID=R-HSA-418885
Dissolution of Fibrin Clot	Reactome	R-HSA-75205	2	13	0.0219156	0.04398	SERPINE1|PLAU	http://www.reactome.org/cgi-bin/eventbrowser_st_id?ST_ID=R-HSA-75205
Trafficking of GluR2-containing AMPA receptors	Reactome	R-HSA-416993	2	13	0.0219156	0.04398	PRKCA|AP2A1	http://www.reactome.org/cgi-bin/eventbrowser_st_id?ST_ID=R-HSA-416993
Advanced glycosylation endproduct receptor signaling	Reactome	R-HSA-879415	2	13	0.0219156	0.04398	LGALS3|MAPK1	http://www.reactome.org/cgi-bin/eventbrowser_st_id?ST_ID=R-HSA-879415
ERKs are inactivated	Reactome	R-HSA-202670	2	13	0.0219156	0.04398	PPP2R1A|MAPK1	http://www.reactome.org/cgi-bin/eventbrowser_st_id?ST_ID=R-HSA-202670
Toll Like Receptor 2 (TLR2) Cascade	Reactome	R-HSA-181438	5	98	0.0220511	0.0440978	MAPK14|MAP2K3|MAPK1|PPP2R1A|UBE2V1	http://www.reactome.org/cgi-bin/eventbrowser_st_id?ST_ID=R-HSA-181438
Toll Like Receptor TLR1:TLR2 Cascade	Reactome	R-HSA-168179	5	98	0.0220511	0.0440978	MAPK14|MAP2K3|MAPK1|PPP2R1A|UBE2V1	http://www.reactome.org/cgi-bin/eventbrowser_st_id?ST_ID=R-HSA-168179
CaM pathway	Reactome	R-HSA-111997	3	36	0.0222354	0.0440978	PRKCA|PRKCD|PRKAR1A	http://www.reactome.org/cgi-bin/eventbrowser_st_id?ST_ID=R-HSA-111997
Glutathione conjugation	Reactome	R-HSA-156590	3	36	0.0222354	0.0440978	GSTM3|GCLM|GSTO1	http://www.reactome.org/cgi-bin/eventbrowser_st_id?ST_ID=R-HSA-156590
Calmodulin induced events	Reactome	R-HSA-111933	3	36	0.0222354	0.0440978	PRKCA|PRKCD|PRKAR1A	http://www.reactome.org/cgi-bin/eventbrowser_st_id?ST_ID=R-HSA-111933
Regulation of TP53 Expression and Degradation	Reactome	R-HSA-6806003	3	36	0.0222354	0.0440978	PPP2R1A|MTOR|CCN1	http://www.reactome.org/cgi-bin/eventbrowser_st_id?ST_ID=R-HSA-6806003
NOD1/2 Signaling Pathway	Reactome	R-HSA-168638	3	36	0.0222354	0.0440978	MAPK14|UBE2V1|ITCH	http://www.reactome.org/cgi-bin/eventbrowser_st_id?ST_ID=R-HSA-168638
NS1 Mediated Effects on Host Pathways	Reactome	R-HSA-168276	3	37	0.023769	0.046903	NUP205|TPR|NUP155	http://www.reactome.org/cgi-bin/eventbrowser_st_id?ST_ID=R-HSA-168276
Triglyceride metabolism	Reactome	R-HSA-8979227	3	37	0.023769	0.046903	PPP1CB|PPP1CC|PPP1CA	http://www.reactome.org/cgi-bin/eventbrowser_st_id?ST_ID=R-HSA-8979227
Apoptotic cleavage of cellular proteins	Reactome	R-HSA-111465	3	37	0.023769	0.046903	DSG2|TJP2|PRKCD	http://www.reactome.org/cgi-bin/eventbrowser_st_id?ST_ID=R-HSA-111465
Removal of the Flap Intermediate	Reactome	R-HSA-69166	2	14	0.0247935	0.0482005	PCNA|RPA1	http://www.reactome.org/cgi-bin/eventbrowser_st_id?ST_ID=R-HSA-69166
Activation of RAC1	Reactome	R-HSA-428540	2	14	0.0247935	0.0482005	PAK4|SLIT2	http://www.reactome.org/cgi-bin/eventbrowser_st_id?ST_ID=R-HSA-428540
Mitotic Telophase/Cytokinesis	Reactome	R-HSA-68884	2	14	0.0247935	0.0482005	KIF23|KIF20A	http://www.reactome.org/cgi-bin/eventbrowser_st_id?ST_ID=R-HSA-68884
Interleukin-15 signaling	Reactome	R-HSA-8983432	2	14	0.0247935	0.0482005	STAT3|JAK1	http://www.reactome.org/cgi-bin/eventbrowser_st_id?ST_ID=R-HSA-8983432
Mismatch repair (MMR) directed by MSH2:MSH6 (MutSalpha)	Reactome	R-HSA-5358565	2	14	0.0247935	0.0482005	PCNA|RPA1	http://www.reactome.org/cgi-bin/eventbrowser_st_id?ST_ID=R-HSA-5358565
PTK6 Regulates RHO GTPases, RAS GTPase and MAP kinases	Reactome	R-HSA-8849471	2	14	0.0247935	0.0482005	DOCK1|ELMO2	http://www.reactome.org/cgi-bin/eventbrowser_st_id?ST_ID=R-HSA-8849471
Defects in cobalamin (B12) metabolism	Reactome	R-HSA-3296469	2	14	0.0247935	0.0482005	ABCD4|CD320	http://www.reactome.org/cgi-bin/eventbrowser_st_id?ST_ID=R-HSA-3296469
Mismatch repair (MMR) directed by MSH2:MSH3 (MutSbeta)	Reactome	R-HSA-5358606	2	14	0.0247935	0.0482005	PCNA|RPA1	http://www.reactome.org/cgi-bin/eventbrowser_st_id?ST_ID=R-HSA-5358606
Reduction of cytosolic Ca++ levels	Reactome	R-HSA-418359	2	14	0.0247935	0.0482005	ATP2A1|ATP2A2	http://www.reactome.org/cgi-bin/eventbrowser_st_id?ST_ID=R-HSA-418359
Transport of Mature mRNA Derived from an Intronless Transcript	Reactome	R-HSA-159231	3	38	0.0253584	0.049137	NUP205|TPR|NUP155	http://www.reactome.org/cgi-bin/eventbrowser_st_id?ST_ID=R-HSA-159231
Platelet Aggregation (Plug Formation)	Reactome	R-HSA-76009	3	38	0.0253584	0.049137	SRC|FN1|TLN1	http://www.reactome.org/cgi-bin/eventbrowser_st_id?ST_ID=R-HSA-76009
Diseases associated with O-glycosylation of proteins	Reactome	R-HSA-3906995	4	68	0.0254577	0.0492487	ADAMTS7|NOTCH1|NOTCH2|THBS1	http://www.reactome.org/cgi-bin/eventbrowser_st_id?ST_ID=R-HSA-3906995
tRNA processing	Reactome	R-HSA-72306	5	103	0.0263984	0.0509852	NUP155|NUP205|DDX1|ELAC2|TPR	http://www.reactome.org/cgi-bin/eventbrowser_st_id?ST_ID=R-HSA-72306
RET signaling	Reactome	R-HSA-8853659	3	39	0.0270035	0.0518995	PRKCA|PTPN11|PDLIM7	http://www.reactome.org/cgi-bin/eventbrowser_st_id?ST_ID=R-HSA-8853659
Transport of Mature mRNAs Derived from Intronless Transcripts	Reactome	R-HSA-159234	3	39	0.0270035	0.0518995	NUP205|TPR|NUP155	http://www.reactome.org/cgi-bin/eventbrowser_st_id?ST_ID=R-HSA-159234
Host Interactions with Influenza Factors	Reactome	R-HSA-168253	3	39	0.0270035	0.0518995	NUP205|TPR|NUP155	http://www.reactome.org/cgi-bin/eventbrowser_st_id?ST_ID=R-HSA-168253
Mismatch Repair	Reactome	R-HSA-5358508	2	15	0.0278159	0.0532014	PCNA|RPA1	http://www.reactome.org/cgi-bin/eventbrowser_st_id?ST_ID=R-HSA-5358508
Processive synthesis on the lagging strand	Reactome	R-HSA-69183	2	15	0.0278159	0.0532014	PCNA|RPA1	http://www.reactome.org/cgi-bin/eventbrowser_st_id?ST_ID=R-HSA-69183
Synthesis of Prostaglandins (PG) and Thromboxanes (TX)	Reactome	R-HSA-2162123	2	15	0.0278159	0.0532014	PTGES3|CBR1	http://www.reactome.org/cgi-bin/eventbrowser_st_id?ST_ID=R-HSA-2162123
Phase I - Functionalization of compounds	Reactome	R-HSA-211945	5	105	0.0282797	0.054001	PTGES3|AOC1|CYB5R3|ADH5|EPHX1	http://www.reactome.org/cgi-bin/eventbrowser_st_id?ST_ID=R-HSA-211945
Assembly and cell surface presentation of NMDA receptors	Reactome	R-HSA-9609736	3	40	0.0287044	0.0546353	ACTN2|TUBB3|CASK	http://www.reactome.org/cgi-bin/eventbrowser_st_id?ST_ID=R-HSA-9609736
Viral Messenger RNA Synthesis	Reactome	R-HSA-168325	3	40	0.0287044	0.0546353	NUP205|TPR|NUP155	http://www.reactome.org/cgi-bin/eventbrowser_st_id?ST_ID=R-HSA-168325
SUMOylation of DNA damage response and repair proteins	Reactome	R-HSA-3108214	4	71	0.0290227	0.0551524	NUP205|RPA1|TPR|NUP155	http://www.reactome.org/cgi-bin/eventbrowser_st_id?ST_ID=R-HSA-3108214
STING mediated induction of host immune responses	Reactome	R-HSA-1834941	2	16	0.0309778	0.0583054	XRCC5|XRCC6	http://www.reactome.org/cgi-bin/eventbrowser_st_id?ST_ID=R-HSA-1834941
Purine catabolism	Reactome	R-HSA-74259	2	16	0.0309778	0.0583054	PNP|NUDT5	http://www.reactome.org/cgi-bin/eventbrowser_st_id?ST_ID=R-HSA-74259
GAB1 signalosome	Reactome	R-HSA-180292	2	16	0.0309778	0.0583054	SRC|PTPN11	http://www.reactome.org/cgi-bin/eventbrowser_st_id?ST_ID=R-HSA-180292
Translesion synthesis by REV1	Reactome	R-HSA-110312	2	16	0.0309778	0.0583054	PCNA|RPA1	http://www.reactome.org/cgi-bin/eventbrowser_st_id?ST_ID=R-HSA-110312
Synthesis of PIPs at the early endosome membrane	Reactome	R-HSA-1660516	2	16	0.0309778	0.0583054	MTM1|PI4K2A	http://www.reactome.org/cgi-bin/eventbrowser_st_id?ST_ID=R-HSA-1660516
Glycogen synthesis	Reactome	R-HSA-3322077	2	16	0.0309778	0.0583054	PGM1|UGP2	http://www.reactome.org/cgi-bin/eventbrowser_st_id?ST_ID=R-HSA-3322077
GPCR downstream signalling	Reactome	R-HSA-388396	26	1108	0.0312181	0.0586447	PPP2R1A|LAP3|SCYL1|CDK5|GNAI2|GNAI3|GNAI1|AHCYL1|ARHGEF1|MAPK1|C3|GNA13|SRC|PRKCA|GNB4|PRKCD|PRKAR1A|NMT1|LRP1|GNAQ|PPP1CA|GNAS|GNG5|GNA12|RDH11|GNA11	http://www.reactome.org/cgi-bin/eventbrowser_st_id?ST_ID=R-HSA-388396
Interleukin-4 and Interleukin-13 signaling	Reactome	R-HSA-6785807	5	108	0.0312573	0.0586447	TYK2|STAT3|ROR1|FN1|JAK1	http://www.reactome.org/cgi-bin/eventbrowser_st_id?ST_ID=R-HSA-6785807
Pre-NOTCH Expression and Processing	Reactome	R-HSA-1912422	5	109	0.0322918	0.0604895	H2AX|NOTCH1|ATP2A1|NOTCH2|ATP2A2	http://www.reactome.org/cgi-bin/eventbrowser_st_id?ST_ID=R-HSA-1912422
Senescence-Associated Secretory Phenotype (SASP)	Reactome	R-HSA-2559582	5	110	0.0333474	0.0622696	H2AX|MAPK1|STAT3|CCN1|IGFBP7	http://www.reactome.org/cgi-bin/eventbrowser_st_id?ST_ID=R-HSA-2559582
Chromosome Maintenance	Reactome	R-HSA-73886	5	110	0.0333474	0.0622696	PCNA|H2AX|RUVBL1|RPA1|RUVBL2	http://www.reactome.org/cgi-bin/eventbrowser_st_id?ST_ID=R-HSA-73886
Transport of vitamins, nucleosides, and related molecules	Reactome	R-HSA-425397	3	43	0.0341391	0.0629068	SLC5A6|SLC25A5|SLC29A1	http://www.reactome.org/cgi-bin/eventbrowser_st_id?ST_ID=R-HSA-425397
KSRP (KHSRP) binds and destabilizes mRNA	Reactome	R-HSA-450604	2	17	0.0342741	0.0629068	MAPK14|EXOSC6	http://www.reactome.org/cgi-bin/eventbrowser_st_id?ST_ID=R-HSA-450604
Vitamin B5 (pantothenate) metabolism	Reactome	R-HSA-199220	2	17	0.0342741	0.0629068	SLC5A6|AASDHPPT	http://www.reactome.org/cgi-bin/eventbrowser_st_id?ST_ID=R-HSA-199220
PKA activation in glucagon signalling	Reactome	R-HSA-164378	2	17	0.0342741	0.0629068	PRKAR1A|GNAS	http://www.reactome.org/cgi-bin/eventbrowser_st_id?ST_ID=R-HSA-164378
IL-6-type cytokine receptor ligand interactions	Reactome	R-HSA-6788467	2	17	0.0342741	0.0629068	TYK2|JAK1	http://www.reactome.org/cgi-bin/eventbrowser_st_id?ST_ID=R-HSA-6788467
Tristetraprolin (TTP, ZFP36) binds and destabilizes mRNA	Reactome	R-HSA-450513	2	17	0.0342741	0.0629068	TNPO1|EXOSC6	http://www.reactome.org/cgi-bin/eventbrowser_st_id?ST_ID=R-HSA-450513
Metabolism of nitric oxide: eNOS activation and regulation	Reactome	R-HSA-202131	2	17	0.0342741	0.0629068	DDAH1|DNM2	http://www.reactome.org/cgi-bin/eventbrowser_st_id?ST_ID=R-HSA-202131
Gastrin-CREB signalling pathway via PKC and MAPK	Reactome	R-HSA-881907	2	17	0.0342741	0.0629068	PRKCA|MAPK1	http://www.reactome.org/cgi-bin/eventbrowser_st_id?ST_ID=R-HSA-881907
Regulation of RUNX1 Expression and Activity	Reactome	R-HSA-8934593	2	17	0.0342741	0.0629068	SRC|PTPN11	http://www.reactome.org/cgi-bin/eventbrowser_st_id?ST_ID=R-HSA-8934593
Translesion synthesis by POLI	Reactome	R-HSA-5656121	2	17	0.0342741	0.0629068	PCNA|RPA1	http://www.reactome.org/cgi-bin/eventbrowser_st_id?ST_ID=R-HSA-5656121
Translesion synthesis by POLK	Reactome	R-HSA-5655862	2	17	0.0342741	0.0629068	PCNA|RPA1	http://www.reactome.org/cgi-bin/eventbrowser_st_id?ST_ID=R-HSA-5655862
Transcriptional activity of SMAD2/SMAD3:SMAD4 heterotrimer	Reactome	R-HSA-2173793	3	44	0.0360606	0.0660831	SMURF2|SERPINE1|UBE2D3	http://www.reactome.org/cgi-bin/eventbrowser_st_id?ST_ID=R-HSA-2173793
Protein ubiquitination	Reactome	R-HSA-8852135	4	77	0.036999	0.0676979	UBA6|PCNA|UBE2D3|UBA1	http://www.reactome.org/cgi-bin/eventbrowser_st_id?ST_ID=R-HSA-8852135
Formation of ATP by chemiosmotic coupling	Reactome	R-HSA-163210	2	18	0.0376999	0.0683455	ATP5F1A|ATP5F1B	http://www.reactome.org/cgi-bin/eventbrowser_st_id?ST_ID=R-HSA-163210
Diseases associated with glycosylation precursor biosynthesis	Reactome	R-HSA-5609975	2	18	0.0376999	0.0683455	PGM1|GALK1	http://www.reactome.org/cgi-bin/eventbrowser_st_id?ST_ID=R-HSA-5609975
Crosslinking of collagen fibrils	Reactome	R-HSA-2243919	2	18	0.0376999	0.0683455	COL4A2|COL4A1	http://www.reactome.org/cgi-bin/eventbrowser_st_id?ST_ID=R-HSA-2243919
Synthesis of PIPs at the Golgi membrane	Reactome	R-HSA-1660514	2	18	0.0376999	0.0683455	PI4KA|PI4K2A	http://www.reactome.org/cgi-bin/eventbrowser_st_id?ST_ID=R-HSA-1660514
G beta:gamma signalling through BTK	Reactome	R-HSA-8964315	2	18	0.0376999	0.0683455	GNB4|GNG5	http://www.reactome.org/cgi-bin/eventbrowser_st_id?ST_ID=R-HSA-8964315
Signalling to RAS	Reactome	R-HSA-167044	2	18	0.0376999	0.0683455	MAPK14|RALA	http://www.reactome.org/cgi-bin/eventbrowser_st_id?ST_ID=R-HSA-167044
Transcription-Coupled Nucleotide Excision Repair (TC-NER)	Reactome	R-HSA-6781827	4	79	0.0399106	0.0722424	PCNA|COPS7B|PRPF19|RPA1	http://www.reactome.org/cgi-bin/eventbrowser_st_id?ST_ID=R-HSA-6781827
SHC1 events in ERBB2 signaling	Reactome	R-HSA-1250196	2	19	0.0412504	0.0739878	PRKCA|PRKCD	http://www.reactome.org/cgi-bin/eventbrowser_st_id?ST_ID=R-HSA-1250196
Scavenging by Class A Receptors	Reactome	R-HSA-3000480	2	19	0.0412504	0.0739878	COL4A2|COL4A1	http://www.reactome.org/cgi-bin/eventbrowser_st_id?ST_ID=R-HSA-3000480
Listeria monocytogenes entry into host cells	Reactome	R-HSA-8876384	2	19	0.0412504	0.0739878	SRC|HGS	http://www.reactome.org/cgi-bin/eventbrowser_st_id?ST_ID=R-HSA-8876384
Other semaphorin interactions	Reactome	R-HSA-416700	2	19	0.0412504	0.0739878	PLXNA2|PLXNA1	http://www.reactome.org/cgi-bin/eventbrowser_st_id?ST_ID=R-HSA-416700
Nicotinamide salvaging	Reactome	R-HSA-197264	2	19	0.0412504	0.0739878	PARP4|NAMPT	http://www.reactome.org/cgi-bin/eventbrowser_st_id?ST_ID=R-HSA-197264
Translesion Synthesis by POLH	Reactome	R-HSA-110320	2	19	0.0412504	0.0739878	PCNA|RPA1	http://www.reactome.org/cgi-bin/eventbrowser_st_id?ST_ID=R-HSA-110320
DNA Damage Bypass	Reactome	R-HSA-73893	3	48	0.0442882	0.0793161	PCNA|WDR48|RPA1	http://www.reactome.org/cgi-bin/eventbrowser_st_id?ST_ID=R-HSA-73893
TICAM1, RIP1-mediated IKK complex recruitment	Reactome	R-HSA-168927	2	20	0.044921	0.0797246	UBE2V1|UBE2D3	http://www.reactome.org/cgi-bin/eventbrowser_st_id?ST_ID=R-HSA-168927
G beta:gamma signalling through PLC beta	Reactome	R-HSA-418217	2	20	0.044921	0.0797246	GNB4|GNG5	http://www.reactome.org/cgi-bin/eventbrowser_st_id?ST_ID=R-HSA-418217
Lagging Strand Synthesis	Reactome	R-HSA-69186	2	20	0.044921	0.0797246	PCNA|RPA1	http://www.reactome.org/cgi-bin/eventbrowser_st_id?ST_ID=R-HSA-69186
NOTCH4 Intracellular Domain Regulates Transcription	Reactome	R-HSA-9013695	2	20	0.044921	0.0797246	NOTCH1|NOTCH2	http://www.reactome.org/cgi-bin/eventbrowser_st_id?ST_ID=R-HSA-9013695
G beta:gamma signalling through CDC42	Reactome	R-HSA-8964616	2	20	0.044921	0.0797246	GNB4|GNG5	http://www.reactome.org/cgi-bin/eventbrowser_st_id?ST_ID=R-HSA-8964616
TP53 regulates transcription of additional cell cycle genes whose exact role in the p53 pathway remain uncertain	Reactome	R-HSA-6804115	2	20	0.044921	0.0797246	CNOT9|CNOT1	http://www.reactome.org/cgi-bin/eventbrowser_st_id?ST_ID=R-HSA-6804115
XBP1(S) activates chaperone genes	Reactome	R-HSA-381038	3	49	0.0464785	0.0823653	ATP6V0D1|SEC31A|TLN1	http://www.reactome.org/cgi-bin/eventbrowser_st_id?ST_ID=R-HSA-381038
Presynaptic function of Kainate receptors	Reactome	R-HSA-500657	2	21	0.0487071	0.0856722	GNB4|GNG5	http://www.reactome.org/cgi-bin/eventbrowser_st_id?ST_ID=R-HSA-500657
Regulation of signaling by CBL	Reactome	R-HSA-912631	2	21	0.0487071	0.0856722	LYN|YES1	http://www.reactome.org/cgi-bin/eventbrowser_st_id?ST_ID=R-HSA-912631
PCNA-Dependent Long Patch Base Excision Repair	Reactome	R-HSA-5651801	2	21	0.0487071	0.0856722	PCNA|RPA1	http://www.reactome.org/cgi-bin/eventbrowser_st_id?ST_ID=R-HSA-5651801
Synaptic adhesion-like molecules	Reactome	R-HSA-8849932	2	21	0.0487071	0.0856722	PTPRF|FLOT2	http://www.reactome.org/cgi-bin/eventbrowser_st_id?ST_ID=R-HSA-8849932
Interleukin-37 signaling	Reactome	R-HSA-9008059	2	21	0.0487071	0.0856722	PTPN11|STAT3	http://www.reactome.org/cgi-bin/eventbrowser_st_id?ST_ID=R-HSA-9008059
Apoptotic execution phase	Reactome	R-HSA-75153	3	51	0.0510164	0.0896009	DSG2|TJP2|PRKCD	http://www.reactome.org/cgi-bin/eventbrowser_st_id?ST_ID=R-HSA-75153
Sphingolipid metabolism	Reactome	R-HSA-428157	4	86	0.0510984	0.0896118	VAPA|ESYT1|ESYT2|SPTLC1	http://www.reactome.org/cgi-bin/eventbrowser_st_id?ST_ID=R-HSA-428157
Post-chaperonin tubulin folding pathway	Reactome	R-HSA-389977	2	22	0.0526043	0.0919796	TBCD|TUBB3	http://www.reactome.org/cgi-bin/eventbrowser_st_id?ST_ID=R-HSA-389977
mTORC1-mediated signalling	Reactome	R-HSA-166208	2	22	0.0526043	0.0919796	EIF4G1|MTOR	http://www.reactome.org/cgi-bin/eventbrowser_st_id?ST_ID=R-HSA-166208
Signaling by GPCR	Reactome	R-HSA-372790	26	1170	0.0529549	0.0924559	PPP2R1A|LAP3|SCYL1|CDK5|GNAI2|GNAI3|GNAI1|AHCYL1|ARHGEF1|MAPK1|C3|GNA13|SRC|PRKCA|GNB4|PRKCD|PRKAR1A|NMT1|LRP1|GNAQ|PPP1CA|GNAS|GNG5|GNA12|RDH11|GNA11	http://www.reactome.org/cgi-bin/eventbrowser_st_id?ST_ID=R-HSA-372790
Downregulation of SMAD2/3:SMAD4 transcriptional activity	Reactome	R-HSA-2173795	2	23	0.0566082	0.0983984	SMURF2|UBE2D3	http://www.reactome.org/cgi-bin/eventbrowser_st_id?ST_ID=R-HSA-2173795
RHO GTPases activate PAKs	Reactome	R-HSA-5627123	2	23	0.0566082	0.0983984	MYH10|PPP1CB	http://www.reactome.org/cgi-bin/eventbrowser_st_id?ST_ID=R-HSA-5627123
Long-term potentiation	Reactome	R-HSA-9620244	2	23	0.0566082	0.0983984	ACTN2|SRC	http://www.reactome.org/cgi-bin/eventbrowser_st_id?ST_ID=R-HSA-9620244
G alpha (q) signalling events	Reactome	R-HSA-416476	7	214	0.0569861	0.0989098	GNAQ|GNG5|PRKCA|GNB4|PRKCD|MAPK1|GNA11	http://www.reactome.org/cgi-bin/eventbrowser_st_id?ST_ID=R-HSA-416476
Glycerophospholipid biosynthesis	Reactome	R-HSA-1483206	5	129	0.0575072	0.0996679	SLC44A1|CPNE1|CKB|CSNK2A2|PLD3	http://www.reactome.org/cgi-bin/eventbrowser_st_id?ST_ID=R-HSA-1483206
Pyruvate metabolism and Citric Acid (TCA) cycle	Reactome	R-HSA-71406	3	54	0.0582087	0.100736	BSG|SLC7A11|MDH2	http://www.reactome.org/cgi-bin/eventbrowser_st_id?ST_ID=R-HSA-71406
HSP90 chaperone cycle for steroid hormone receptors (SHR)	Reactome	R-HSA-3371497	3	55	0.0607067	0.104007	PTGES3|STIP1|TUBB3	http://www.reactome.org/cgi-bin/eventbrowser_st_id?ST_ID=R-HSA-3371497
Nucleotide-binding domain, leucine rich repeat containing receptor (NLR) signaling pathways	Reactome	R-HSA-168643	3	55	0.0607067	0.104007	MAPK14|UBE2V1|ITCH	http://www.reactome.org/cgi-bin/eventbrowser_st_id?ST_ID=R-HSA-168643
Sema4D in semaphorin signaling	Reactome	R-HSA-400685	2	24	0.0607147	0.104007	MYH10|RRAS	http://www.reactome.org/cgi-bin/eventbrowser_st_id?ST_ID=R-HSA-400685
Telomere C-strand (Lagging Strand) Synthesis	Reactome	R-HSA-174417	2	24	0.0607147	0.104007	PCNA|RPA1	http://www.reactome.org/cgi-bin/eventbrowser_st_id?ST_ID=R-HSA-174417
Estrogen-dependent nuclear events downstream of ESR-membrane signaling	Reactome	R-HSA-9634638	2	24	0.0607147	0.104007	XPO1|MAPK1	http://www.reactome.org/cgi-bin/eventbrowser_st_id?ST_ID=R-HSA-9634638
HSF1-dependent transactivation	Reactome	R-HSA-3371571	2	24	0.0607147	0.104007	PTGES3|MTOR	http://www.reactome.org/cgi-bin/eventbrowser_st_id?ST_ID=R-HSA-3371571
IKK complex recruitment mediated by RIP1	Reactome	R-HSA-937041	2	24	0.0607147	0.104007	UBE2V1|UBE2D3	http://www.reactome.org/cgi-bin/eventbrowser_st_id?ST_ID=R-HSA-937041
Gene Silencing by RNA	Reactome	R-HSA-211000	5	133	0.0635983	0.108789	H2AX|XPO5|TPR|NUP155|NUP205	http://www.reactome.org/cgi-bin/eventbrowser_st_id?ST_ID=R-HSA-211000
Recruitment of NuMA to mitotic centrosomes	Reactome	R-HSA-380320	4	93	0.0638242	0.109018	PPP2R1A|YWHAG|TUBB3|NUMA1	http://www.reactome.org/cgi-bin/eventbrowser_st_id?ST_ID=R-HSA-380320
Resolution of AP sites via the multiple-nucleotide patch replacement pathway	Reactome	R-HSA-110373	2	25	0.0649196	0.110093	PCNA|RPA1	http://www.reactome.org/cgi-bin/eventbrowser_st_id?ST_ID=R-HSA-110373
Gap-filling DNA repair synthesis and ligation in GG-NER	Reactome	R-HSA-5696397	2	25	0.0649196	0.110093	PCNA|RPA1	http://www.reactome.org/cgi-bin/eventbrowser_st_id?ST_ID=R-HSA-5696397
Glucuronidation	Reactome	R-HSA-156588	2	25	0.0649196	0.110093	UGDH|UGP2	http://www.reactome.org/cgi-bin/eventbrowser_st_id?ST_ID=R-HSA-156588
G beta:gamma signalling through PI3Kgamma	Reactome	R-HSA-392451	2	25	0.0649196	0.110093	GNB4|GNG5	http://www.reactome.org/cgi-bin/eventbrowser_st_id?ST_ID=R-HSA-392451
Formation of tubulin folding intermediates by CCT/TriC	Reactome	R-HSA-389960	2	25	0.0649196	0.110093	TCP1|TUBB3	http://www.reactome.org/cgi-bin/eventbrowser_st_id?ST_ID=R-HSA-389960
RHO GTPases activate PKNs	Reactome	R-HSA-5625740	4	94	0.0657658	0.111368	MYH10|H2AX|PPP1CB|YWHAG	http://www.reactome.org/cgi-bin/eventbrowser_st_id?ST_ID=R-HSA-5625740
ATF4 activates genes in response to endoplasmic reticulum stress	Reactome	R-HSA-380994	2	26	0.069219	0.116548	EXOSC6|ASNS	http://www.reactome.org/cgi-bin/eventbrowser_st_id?ST_ID=R-HSA-380994
FGFR2 alternative splicing	Reactome	R-HSA-6803529	2	26	0.069219	0.116548	HNRNPA1|HNRNPM	http://www.reactome.org/cgi-bin/eventbrowser_st_id?ST_ID=R-HSA-6803529
Metal ion SLC transporters	Reactome	R-HSA-425410	2	26	0.069219	0.116548	SLC31A1|SLC39A1	http://www.reactome.org/cgi-bin/eventbrowser_st_id?ST_ID=R-HSA-425410
A tetrasaccharide linker sequence is required for GAG synthesis	Reactome	R-HSA-1971475	2	26	0.069219	0.116548	VCAN|XYLT2	http://www.reactome.org/cgi-bin/eventbrowser_st_id?ST_ID=R-HSA-1971475
Arachidonic acid metabolism	Reactome	R-HSA-2142753	3	59	0.0711866	0.119691	PTGES3|CBR1|ABCC1	http://www.reactome.org/cgi-bin/eventbrowser_st_id?ST_ID=R-HSA-2142753
Glutamate binding, activation of AMPA receptors and synaptic plasticity	Reactome	R-HSA-399721	2	27	0.0736088	0.123063	PRKCA|AP2A1	http://www.reactome.org/cgi-bin/eventbrowser_st_id?ST_ID=R-HSA-399721
G0 and Early G1	Reactome	R-HSA-1538133	2	27	0.0736088	0.123063	PCNA|CCN1	http://www.reactome.org/cgi-bin/eventbrowser_st_id?ST_ID=R-HSA-1538133
BMAL1:CLOCK,NPAS2 activates circadian gene expression	Reactome	R-HSA-1368108	2	27	0.0736088	0.123063	NAMPT|SERPINE1	http://www.reactome.org/cgi-bin/eventbrowser_st_id?ST_ID=R-HSA-1368108
Trafficking of AMPA receptors	Reactome	R-HSA-399719	2	27	0.0736088	0.123063	PRKCA|AP2A1	http://www.reactome.org/cgi-bin/eventbrowser_st_id?ST_ID=R-HSA-399719
Ca2+ pathway	Reactome	R-HSA-4086398	3	61	0.0767103	0.128067	PRKCA|GNB4|GNG5	http://www.reactome.org/cgi-bin/eventbrowser_st_id?ST_ID=R-HSA-4086398
Cardiac conduction	Reactome	R-HSA-5576891	5	141	0.0768233	0.128075	CNP|AHCYL1|ATP2A1|ATP2A2|CASQ2	http://www.reactome.org/cgi-bin/eventbrowser_st_id?ST_ID=R-HSA-5576891
Visual phototransduction	Reactome	R-HSA-2187338	4	100	0.0780494	0.12963	PRKCA|LRP1|RDH11|NMT1	http://www.reactome.org/cgi-bin/eventbrowser_st_id?ST_ID=R-HSA-2187338
G1/S-Specific Transcription	Reactome	R-HSA-69205	2	28	0.0780854	0.12963	PCNA|TK1	http://www.reactome.org/cgi-bin/eventbrowser_st_id?ST_ID=R-HSA-69205
Notch-HLH transcription pathway	Reactome	R-HSA-350054	2	28	0.0780854	0.12963	NOTCH1|NOTCH2	http://www.reactome.org/cgi-bin/eventbrowser_st_id?ST_ID=R-HSA-350054
HATs acetylate histones	Reactome	R-HSA-3214847	5	142	0.0785732	0.130257	HAT1|ACTB|RUVBL1|ACTL6A|RUVBL2	http://www.reactome.org/cgi-bin/eventbrowser_st_id?ST_ID=R-HSA-3214847
Cytosolic sensors of pathogen-associated DNA	Reactome	R-HSA-1834949	3	62	0.0795409	0.131677	XRCC6|XRCC5|POLR3A	http://www.reactome.org/cgi-bin/eventbrowser_st_id?ST_ID=R-HSA-1834949
Cell-cell junction organization	Reactome	R-HSA-421270	3	63	0.0824163	0.135864	NECTIN2|ACTB|ACTG1	http://www.reactome.org/cgi-bin/eventbrowser_st_id?ST_ID=R-HSA-421270
Microautophagy	Reactome	R-HSA-9615710	2	29	0.0826449	0.135864	VPS37B|RAC1	http://www.reactome.org/cgi-bin/eventbrowser_st_id?ST_ID=R-HSA-9615710
CREB1 phosphorylation through NMDA receptor-mediated activation of RAS signaling	Reactome	R-HSA-442742	2	29	0.0826449	0.135864	ACTN2|MAPK1	http://www.reactome.org/cgi-bin/eventbrowser_st_id?ST_ID=R-HSA-442742
FCERI mediated MAPK activation	Reactome	R-HSA-2871796	2	29	0.0826449	0.135864	LYN|MAPK1	http://www.reactome.org/cgi-bin/eventbrowser_st_id?ST_ID=R-HSA-2871796
Budding and maturation of HIV virion	Reactome	R-HSA-162588	2	29	0.0826449	0.135864	VTA1|VPS37B	http://www.reactome.org/cgi-bin/eventbrowser_st_id?ST_ID=R-HSA-162588
Transcriptional regulation by small RNAs	Reactome	R-HSA-5578749	4	103	0.0845905	0.138869	H2AX|TPR|NUP155|NUP205	http://www.reactome.org/cgi-bin/eventbrowser_st_id?ST_ID=R-HSA-5578749
FCERI mediated Ca+2 mobilization	Reactome	R-HSA-2871809	2	30	0.0872838	0.142499	LYN|AHCYL1	http://www.reactome.org/cgi-bin/eventbrowser_st_id?ST_ID=R-HSA-2871809
Platelet calcium homeostasis	Reactome	R-HSA-418360	2	30	0.0872838	0.142499	ATP2A1|ATP2A2	http://www.reactome.org/cgi-bin/eventbrowser_st_id?ST_ID=R-HSA-418360
Pyruvate metabolism	Reactome	R-HSA-70268	2	30	0.0872838	0.142499	BSG|SLC7A11	http://www.reactome.org/cgi-bin/eventbrowser_st_id?ST_ID=R-HSA-70268
Synthesis of active ubiquitin: roles of E1 and E2 enzymes	Reactome	R-HSA-8866652	2	30	0.0872838	0.142499	UBA6|UBA1	http://www.reactome.org/cgi-bin/eventbrowser_st_id?ST_ID=R-HSA-8866652
Gap-filling DNA repair synthesis and ligation in TC-NER	Reactome	R-HSA-6782210	3	65	0.088299	0.142704	PCNA|PRPF19|RPA1	http://www.reactome.org/cgi-bin/eventbrowser_st_id?ST_ID=R-HSA-6782210
SUMO is conjugated to E1 (UBA2:SAE1)	Reactome	R-HSA-3065676	1	5	0.0892205	0.142704	UBA2	http://www.reactome.org/cgi-bin/eventbrowser_st_id?ST_ID=R-HSA-3065676
Disinhibition of SNARE formation	Reactome	R-HSA-114516	1	5	0.0892205	0.142704	PRKCA	http://www.reactome.org/cgi-bin/eventbrowser_st_id?ST_ID=R-HSA-114516
TGFBR1 KD Mutants in Cancer	Reactome	R-HSA-3656532	1	5	0.0892205	0.142704	TGFBR2	http://www.reactome.org/cgi-bin/eventbrowser_st_id?ST_ID=R-HSA-3656532
Signaling by MST1	Reactome	R-HSA-8852405	1	5	0.0892205	0.142704	SPINT2	http://www.reactome.org/cgi-bin/eventbrowser_st_id?ST_ID=R-HSA-8852405
tRNA processing in the mitochondrion	Reactome	R-HSA-6785470	1	5	0.0892205	0.142704	ELAC2	http://www.reactome.org/cgi-bin/eventbrowser_st_id?ST_ID=R-HSA-6785470
CD22 mediated BCR regulation	Reactome	R-HSA-5690714	1	5	0.0892205	0.142704	LYN	http://www.reactome.org/cgi-bin/eventbrowser_st_id?ST_ID=R-HSA-5690714
Galactose catabolism	Reactome	R-HSA-70370	1	5	0.0892205	0.142704	GALK1	http://www.reactome.org/cgi-bin/eventbrowser_st_id?ST_ID=R-HSA-70370
Heme degradation	Reactome	R-HSA-189483	1	5	0.0892205	0.142704	BLVRB	http://www.reactome.org/cgi-bin/eventbrowser_st_id?ST_ID=R-HSA-189483
Formation of xylulose-5-phosphate	Reactome	R-HSA-5661270	1	5	0.0892205	0.142704	SORD	http://www.reactome.org/cgi-bin/eventbrowser_st_id?ST_ID=R-HSA-5661270
NOSTRIN mediated eNOS trafficking	Reactome	R-HSA-203641	1	5	0.0892205	0.142704	DNM2	http://www.reactome.org/cgi-bin/eventbrowser_st_id?ST_ID=R-HSA-203641
Alternative complement activation	Reactome	R-HSA-173736	1	5	0.0892205	0.142704	C3	http://www.reactome.org/cgi-bin/eventbrowser_st_id?ST_ID=R-HSA-173736
Synthesis of PIPs at the ER membrane	Reactome	R-HSA-1483248	1	5	0.0892205	0.142704	PI4KA	http://www.reactome.org/cgi-bin/eventbrowser_st_id?ST_ID=R-HSA-1483248
SMAD2/3 Phosphorylation Motif Mutants in Cancer	Reactome	R-HSA-3304356	1	5	0.0892205	0.142704	TGFBR2	http://www.reactome.org/cgi-bin/eventbrowser_st_id?ST_ID=R-HSA-3304356
G2 Phase	Reactome	R-HSA-68911	1	5	0.0892205	0.142704	CCN1	http://www.reactome.org/cgi-bin/eventbrowser_st_id?ST_ID=R-HSA-68911
SUMOylation of chromatin organization proteins	Reactome	R-HSA-4551638	3	66	0.0913048	0.145644	NUP205|TPR|NUP155	http://www.reactome.org/cgi-bin/eventbrowser_st_id?ST_ID=R-HSA-4551638
Dual incision in TC-NER	Reactome	R-HSA-6782135	3	66	0.0913048	0.145644	PCNA|PRPF19|RPA1	http://www.reactome.org/cgi-bin/eventbrowser_st_id?ST_ID=R-HSA-6782135
Antigen activates B Cell Receptor (BCR) leading to generation of second messengers	Reactome	R-HSA-983695	2	31	0.0919985	0.146159	LYN|AHCYL1	http://www.reactome.org/cgi-bin/eventbrowser_st_id?ST_ID=R-HSA-983695
Interaction between L1 and Ankyrins	Reactome	R-HSA-445095	2	31	0.0919985	0.146159	ACTB|ACTG1	http://www.reactome.org/cgi-bin/eventbrowser_st_id?ST_ID=R-HSA-445095
Nicotinate metabolism	Reactome	R-HSA-196807	2	31	0.0919985	0.146159	PARP4|NAMPT	http://www.reactome.org/cgi-bin/eventbrowser_st_id?ST_ID=R-HSA-196807
Transport of inorganic cations/anions and amino acids/oligopeptides	Reactome	R-HSA-425393	4	107	0.0937132	0.148683	SLC7A1|SLC7A5|SLC38A1|SLC12A2	http://www.reactome.org/cgi-bin/eventbrowser_st_id?ST_ID=R-HSA-425393
Stimuli-sensing channels	Reactome	R-HSA-2672351	4	108	0.096064	0.152005	STOM|ANO6|CASQ2|TTYH3	http://www.reactome.org/cgi-bin/eventbrowser_st_id?ST_ID=R-HSA-2672351
Autophagy	Reactome	R-HSA-9612973	4	108	0.096064	0.152005	RAC1|MTOR|CSNK2A2|VPS37B	http://www.reactome.org/cgi-bin/eventbrowser_st_id?ST_ID=R-HSA-9612973
Termination of translesion DNA synthesis	Reactome	R-HSA-5656169	2	32	0.0967855	0.152331	PCNA|RPA1	http://www.reactome.org/cgi-bin/eventbrowser_st_id?ST_ID=R-HSA-5656169
RAF activation	Reactome	R-HSA-5673000	2	32	0.0967855	0.152331	SRC|PPP2R1A	http://www.reactome.org/cgi-bin/eventbrowser_st_id?ST_ID=R-HSA-5673000
G-protein beta:gamma signalling	Reactome	R-HSA-397795	2	32	0.0967855	0.152331	GNB4|GNG5	http://www.reactome.org/cgi-bin/eventbrowser_st_id?ST_ID=R-HSA-397795
Activation of kainate receptors upon glutamate binding	Reactome	R-HSA-451326	2	32	0.0967855	0.152331	GNB4|GNG5	http://www.reactome.org/cgi-bin/eventbrowser_st_id?ST_ID=R-HSA-451326
Nonhomologous End-Joining (NHEJ)	Reactome	R-HSA-5693571	3	69	0.100572	0.158079	H2AX|XRCC5|XRCC6	http://www.reactome.org/cgi-bin/eventbrowser_st_id?ST_ID=R-HSA-5693571
Activation of Matrix Metalloproteinases	Reactome	R-HSA-1592389	2	33	0.101642	0.158569	MMP14|COL18A1	http://www.reactome.org/cgi-bin/eventbrowser_st_id?ST_ID=R-HSA-1592389
Nucleobase catabolism	Reactome	R-HSA-8956319	2	33	0.101642	0.158569	PNP|NUDT5	http://www.reactome.org/cgi-bin/eventbrowser_st_id?ST_ID=R-HSA-8956319
Inactivation, recovery and regulation of the phototransduction cascade	Reactome	R-HSA-2514859	2	33	0.101642	0.158569	PRKCA|NMT1	http://www.reactome.org/cgi-bin/eventbrowser_st_id?ST_ID=R-HSA-2514859
Loss of Function of SMAD2/3 in Cancer	Reactome	R-HSA-3304349	1	6	0.103298	0.158569	TGFBR2	http://www.reactome.org/cgi-bin/eventbrowser_st_id?ST_ID=R-HSA-3304349
Choline catabolism	Reactome	R-HSA-6798163	1	6	0.103298	0.158569	SLC44A1	http://www.reactome.org/cgi-bin/eventbrowser_st_id?ST_ID=R-HSA-6798163
TNFR1-mediated ceramide production	Reactome	R-HSA-5626978	1	6	0.103298	0.158569	TNFRSF1A	http://www.reactome.org/cgi-bin/eventbrowser_st_id?ST_ID=R-HSA-5626978
Scavenging by Class F Receptors	Reactome	R-HSA-3000484	1	6	0.103298	0.158569	HSPH1	http://www.reactome.org/cgi-bin/eventbrowser_st_id?ST_ID=R-HSA-3000484
Estrogen-stimulated signaling through PRKCZ	Reactome	R-HSA-9634635	1	6	0.103298	0.158569	MAPK1	http://www.reactome.org/cgi-bin/eventbrowser_st_id?ST_ID=R-HSA-9634635
Activated NTRK2 signals through CDK5	Reactome	R-HSA-9032845	1	6	0.103298	0.158569	CDK5	http://www.reactome.org/cgi-bin/eventbrowser_st_id?ST_ID=R-HSA-9032845
Negative feedback regulation of MAPK pathway	Reactome	R-HSA-5674499	1	6	0.103298	0.158569	MAPK1	http://www.reactome.org/cgi-bin/eventbrowser_st_id?ST_ID=R-HSA-5674499
Loss of Function of TGFBR1 in Cancer	Reactome	R-HSA-3656534	1	6	0.103298	0.158569	TGFBR2	http://www.reactome.org/cgi-bin/eventbrowser_st_id?ST_ID=R-HSA-3656534
Transport and synthesis of PAPS	Reactome	R-HSA-174362	1	6	0.103298	0.158569	PAPSS2	http://www.reactome.org/cgi-bin/eventbrowser_st_id?ST_ID=R-HSA-174362
Fibronectin matrix formation	Reactome	R-HSA-1566977	1	6	0.103298	0.158569	FN1	http://www.reactome.org/cgi-bin/eventbrowser_st_id?ST_ID=R-HSA-1566977
Activated NTRK3 signals through PI3K	Reactome	R-HSA-9603381	1	6	0.103298	0.158569	SRC	http://www.reactome.org/cgi-bin/eventbrowser_st_id?ST_ID=R-HSA-9603381
STAT5 Activation	Reactome	R-HSA-9645135	1	6	0.103298	0.158569	PTPN11	http://www.reactome.org/cgi-bin/eventbrowser_st_id?ST_ID=R-HSA-9645135
RUNX1 regulates transcription of genes involved in differentiation of myeloid cells	Reactome	R-HSA-8939246	1	6	0.103298	0.158569	LGALS3	http://www.reactome.org/cgi-bin/eventbrowser_st_id?ST_ID=R-HSA-8939246
MET Receptor Activation	Reactome	R-HSA-6806942	1	6	0.103298	0.158569	SPINT2	http://www.reactome.org/cgi-bin/eventbrowser_st_id?ST_ID=R-HSA-6806942
Activated NTRK2 signals through FYN	Reactome	R-HSA-9032500	1	6	0.103298	0.158569	SRC	http://www.reactome.org/cgi-bin/eventbrowser_st_id?ST_ID=R-HSA-9032500
The phototransduction cascade	Reactome	R-HSA-2514856	2	34	0.106563	0.16337	PRKCA|NMT1	http://www.reactome.org/cgi-bin/eventbrowser_st_id?ST_ID=R-HSA-2514856
Signaling by NOTCH1	Reactome	R-HSA-1980143	3	71	0.10695	0.16375	DTX2|ITCH|NOTCH1	http://www.reactome.org/cgi-bin/eventbrowser_st_id?ST_ID=R-HSA-1980143
Resolution of Abasic Sites (AP sites)	Reactome	R-HSA-73933	2	36	0.116592	0.175514	PCNA|RPA1	http://www.reactome.org/cgi-bin/eventbrowser_st_id?ST_ID=R-HSA-73933
Interleukin-7 signaling	Reactome	R-HSA-1266695	2	36	0.116592	0.175514	STAT3|JAK1	http://www.reactome.org/cgi-bin/eventbrowser_st_id?ST_ID=R-HSA-1266695
Cation-coupled Chloride cotransporters	Reactome	R-HSA-426117	1	7	0.117158	0.175514	SLC12A2	http://www.reactome.org/cgi-bin/eventbrowser_st_id?ST_ID=R-HSA-426117
Aryl hydrocarbon receptor signalling	Reactome	R-HSA-8937144	1	7	0.117158	0.175514	PTGES3	http://www.reactome.org/cgi-bin/eventbrowser_st_id?ST_ID=R-HSA-8937144
PP2A-mediated dephosphorylation of key metabolic factors	Reactome	R-HSA-163767	1	7	0.117158	0.175514	PPP2R1A	http://www.reactome.org/cgi-bin/eventbrowser_st_id?ST_ID=R-HSA-163767
Constitutive Signaling by NOTCH1 t(7;9)(NOTCH1:M1580_K2555) Translocation Mutant	Reactome	R-HSA-2660826	1	7	0.117158	0.175514	NOTCH1	http://www.reactome.org/cgi-bin/eventbrowser_st_id?ST_ID=R-HSA-2660826
Fructose metabolism	Reactome	R-HSA-5652084	1	7	0.117158	0.175514	SORD	http://www.reactome.org/cgi-bin/eventbrowser_st_id?ST_ID=R-HSA-5652084
Erythropoietin activates STAT5	Reactome	R-HSA-9027283	1	7	0.117158	0.175514	LYN	http://www.reactome.org/cgi-bin/eventbrowser_st_id?ST_ID=R-HSA-9027283
SUMO is transferred from E1 to E2 (UBE2I, UBC9)	Reactome	R-HSA-3065678	1	7	0.117158	0.175514	UBA2	http://www.reactome.org/cgi-bin/eventbrowser_st_id?ST_ID=R-HSA-3065678
RSK activation	Reactome	R-HSA-444257	1	7	0.117158	0.175514	MAPK1	http://www.reactome.org/cgi-bin/eventbrowser_st_id?ST_ID=R-HSA-444257
Nectin/Necl trans heterodimerization	Reactome	R-HSA-420597	1	7	0.117158	0.175514	NECTIN2	http://www.reactome.org/cgi-bin/eventbrowser_st_id?ST_ID=R-HSA-420597
SHC-related events triggered by IGF1R	Reactome	R-HSA-2428933	1	7	0.117158	0.175514	IGF1R	http://www.reactome.org/cgi-bin/eventbrowser_st_id?ST_ID=R-HSA-2428933
ChREBP activates metabolic gene expression	Reactome	R-HSA-163765	1	7	0.117158	0.175514	ACACA	http://www.reactome.org/cgi-bin/eventbrowser_st_id?ST_ID=R-HSA-163765
Signaling by TGF-beta Receptor Complex in Cancer	Reactome	R-HSA-3304351	1	7	0.117158	0.175514	TGFBR2	http://www.reactome.org/cgi-bin/eventbrowser_st_id?ST_ID=R-HSA-3304351
Erythropoietin activates Phospholipase C gamma (PLCG)	Reactome	R-HSA-9027277	1	7	0.117158	0.175514	LYN	http://www.reactome.org/cgi-bin/eventbrowser_st_id?ST_ID=R-HSA-9027277
Signaling by NOTCH1 t(7;9)(NOTCH1:M1580_K2555) Translocation Mutant	Reactome	R-HSA-2660825	1	7	0.117158	0.175514	NOTCH1	http://www.reactome.org/cgi-bin/eventbrowser_st_id?ST_ID=R-HSA-2660825
Defective HLCS causes multiple carboxylase deficiency	Reactome	R-HSA-3371599	1	7	0.117158	0.175514	ACACA	http://www.reactome.org/cgi-bin/eventbrowser_st_id?ST_ID=R-HSA-3371599
Defective B3GALTL causes Peters-plus syndrome (PpS)	Reactome	R-HSA-5083635	2	37	0.121692	0.181846	ADAMTS7|THBS1	http://www.reactome.org/cgi-bin/eventbrowser_st_id?ST_ID=R-HSA-5083635
RUNX1 interacts with co-factors whose precise effect on RUNX1 targets is not known	Reactome	R-HSA-8939243	2	37	0.121692	0.181846	CSNK2A2|ACTL6A	http://www.reactome.org/cgi-bin/eventbrowser_st_id?ST_ID=R-HSA-8939243
Association of TriC/CCT with target proteins during biosynthesis	Reactome	R-HSA-390471	2	38	0.126846	0.189069	TCP1|STAT3	http://www.reactome.org/cgi-bin/eventbrowser_st_id?ST_ID=R-HSA-390471
O-glycosylation of TSR domain-containing proteins	Reactome	R-HSA-5173214	2	38	0.126846	0.189069	ADAMTS7|THBS1	http://www.reactome.org/cgi-bin/eventbrowser_st_id?ST_ID=R-HSA-5173214
DDX58/IFIH1-mediated induction of interferon-alpha/beta	Reactome	R-HSA-168928	3	78	0.13044	0.191587	PCBP2|UBE2D3|ITCH	http://www.reactome.org/cgi-bin/eventbrowser_st_id?ST_ID=R-HSA-168928
Inactivation of CDC42 and RAC1	Reactome	R-HSA-428543	1	8	0.130804	0.191587	SLIT2	http://www.reactome.org/cgi-bin/eventbrowser_st_id?ST_ID=R-HSA-428543
ROBO receptors bind AKAP5	Reactome	R-HSA-9010642	1	8	0.130804	0.191587	PRKCA	http://www.reactome.org/cgi-bin/eventbrowser_st_id?ST_ID=R-HSA-9010642
Defects in biotin (Btn) metabolism	Reactome	R-HSA-3323169	1	8	0.130804	0.191587	ACACA	http://www.reactome.org/cgi-bin/eventbrowser_st_id?ST_ID=R-HSA-3323169
Defective CHST3 causes SEDCJD	Reactome	R-HSA-3595172	1	8	0.130804	0.191587	VCAN	http://www.reactome.org/cgi-bin/eventbrowser_st_id?ST_ID=R-HSA-3595172
Defective CHST14 causes EDS, musculocontractural type	Reactome	R-HSA-3595174	1	8	0.130804	0.191587	VCAN	http://www.reactome.org/cgi-bin/eventbrowser_st_id?ST_ID=R-HSA-3595174
Defective CHSY1 causes TPBS	Reactome	R-HSA-3595177	1	8	0.130804	0.191587	VCAN	http://www.reactome.org/cgi-bin/eventbrowser_st_id?ST_ID=R-HSA-3595177
EGFR Transactivation by Gastrin	Reactome	R-HSA-2179392	1	8	0.130804	0.191587	PRKCA	http://www.reactome.org/cgi-bin/eventbrowser_st_id?ST_ID=R-HSA-2179392
Synthesis of PG	Reactome	R-HSA-1483148	1	8	0.130804	0.191587	PLD3	http://www.reactome.org/cgi-bin/eventbrowser_st_id?ST_ID=R-HSA-1483148
FGFR1c ligand binding and activation	Reactome	R-HSA-190373	1	8	0.130804	0.191587	ANOS1	http://www.reactome.org/cgi-bin/eventbrowser_st_id?ST_ID=R-HSA-190373
Synthesis of UDP-N-acetyl-glucosamine	Reactome	R-HSA-446210	1	8	0.130804	0.191587	NAGK	http://www.reactome.org/cgi-bin/eventbrowser_st_id?ST_ID=R-HSA-446210
Sema4D mediated inhibition of cell attachment and migration	Reactome	R-HSA-416550	1	8	0.130804	0.191587	RRAS	http://www.reactome.org/cgi-bin/eventbrowser_st_id?ST_ID=R-HSA-416550
Activation of C3 and C5	Reactome	R-HSA-174577	1	8	0.130804	0.191587	C3	http://www.reactome.org/cgi-bin/eventbrowser_st_id?ST_ID=R-HSA-174577
Role of ABL in ROBO-SLIT signaling	Reactome	R-HSA-428890	1	8	0.130804	0.191587	SLIT2	http://www.reactome.org/cgi-bin/eventbrowser_st_id?ST_ID=R-HSA-428890
Carboxyterminal post-translational modifications of tubulin	Reactome	R-HSA-8955332	2	39	0.13205	0.192696	TUBB3|TTLL12	http://www.reactome.org/cgi-bin/eventbrowser_st_id?ST_ID=R-HSA-8955332
mTOR signalling	Reactome	R-HSA-165159	2	39	0.13205	0.192696	EIF4G1|MTOR	http://www.reactome.org/cgi-bin/eventbrowser_st_id?ST_ID=R-HSA-165159
Translesion synthesis by Y family DNA polymerases bypasses lesions on DNA template	Reactome	R-HSA-110313	2	39	0.13205	0.192696	PCNA|RPA1	http://www.reactome.org/cgi-bin/eventbrowser_st_id?ST_ID=R-HSA-110313
RMTs methylate histone arginines	Reactome	R-HSA-3214858	3	79	0.133934	0.195204	H2AX|ACTL6A|WDR77	http://www.reactome.org/cgi-bin/eventbrowser_st_id?ST_ID=R-HSA-3214858
Fanconi Anemia Pathway	Reactome	R-HSA-6783310	2	40	0.137303	0.199867	WDR48|RPA1	http://www.reactome.org/cgi-bin/eventbrowser_st_id?ST_ID=R-HSA-6783310
Dual Incision in GG-NER	Reactome	R-HSA-5696400	2	41	0.1426	0.206406	PCNA|RPA1	http://www.reactome.org/cgi-bin/eventbrowser_st_id?ST_ID=R-HSA-5696400
Diseases associated with glycosaminoglycan metabolism	Reactome	R-HSA-3560782	2	41	0.1426	0.206406	PAPSS2|VCAN	http://www.reactome.org/cgi-bin/eventbrowser_st_id?ST_ID=R-HSA-3560782
Sphingolipid de novo biosynthesis	Reactome	R-HSA-1660661	2	41	0.1426	0.206406	VAPA|SPTLC1	http://www.reactome.org/cgi-bin/eventbrowser_st_id?ST_ID=R-HSA-1660661
The citric acid (TCA) cycle and respiratory electron transport	Reactome	R-HSA-1428517	5	173	0.142826	0.206406	MDH2|BSG|SLC7A11|ATP5F1B|ATP5F1A	http://www.reactome.org/cgi-bin/eventbrowser_st_id?ST_ID=R-HSA-1428517
Signal attenuation	Reactome	R-HSA-74749	1	9	0.14424	0.206406	MAPK1	http://www.reactome.org/cgi-bin/eventbrowser_st_id?ST_ID=R-HSA-74749
InlA-mediated entry of Listeria monocytogenes into host cells	Reactome	R-HSA-8876493	1	9	0.14424	0.206406	SRC	http://www.reactome.org/cgi-bin/eventbrowser_st_id?ST_ID=R-HSA-8876493
CHL1 interactions	Reactome	R-HSA-447041	1	9	0.14424	0.206406	NRP1	http://www.reactome.org/cgi-bin/eventbrowser_st_id?ST_ID=R-HSA-447041
PTK6 Regulates RTKs and Their Effectors AKT1 and DOK1	Reactome	R-HSA-8849469	1	9	0.14424	0.206406	ARAP1	http://www.reactome.org/cgi-bin/eventbrowser_st_id?ST_ID=R-HSA-8849469
Receptor Mediated Mitophagy	Reactome	R-HSA-8934903	1	9	0.14424	0.206406	CSNK2A2	http://www.reactome.org/cgi-bin/eventbrowser_st_id?ST_ID=R-HSA-8934903
BH3-only proteins associate with and inactivate anti-apoptotic BCL-2 members	Reactome	R-HSA-111453	1	9	0.14424	0.206406	STAT3	http://www.reactome.org/cgi-bin/eventbrowser_st_id?ST_ID=R-HSA-111453
OAS antiviral response	Reactome	R-HSA-8983711	1	9	0.14424	0.206406	ABCE1	http://www.reactome.org/cgi-bin/eventbrowser_st_id?ST_ID=R-HSA-8983711
Frs2-mediated activation	Reactome	R-HSA-170968	1	9	0.14424	0.206406	MAPK1	http://www.reactome.org/cgi-bin/eventbrowser_st_id?ST_ID=R-HSA-170968
ATF6 (ATF6-alpha) activates chaperone genes	Reactome	R-HSA-381183	1	9	0.14424	0.206406	HSPA5	http://www.reactome.org/cgi-bin/eventbrowser_st_id?ST_ID=R-HSA-381183
WNT mediated activation of DVL	Reactome	R-HSA-201688	1	9	0.14424	0.206406	CSNK2A2	http://www.reactome.org/cgi-bin/eventbrowser_st_id?ST_ID=R-HSA-201688
Chromatin organization	Reactome	R-HSA-4839726	7	273	0.145169	0.207234	H2AX|RUVBL1|RUVBL2|HAT1|ACTL6A|ACTB|WDR77	http://www.reactome.org/cgi-bin/eventbrowser_st_id?ST_ID=R-HSA-4839726
Chromatin modifying enzymes	Reactome	R-HSA-3247509	7	273	0.145169	0.207234	H2AX|RUVBL1|RUVBL2|HAT1|ACTL6A|ACTB|WDR77	http://www.reactome.org/cgi-bin/eventbrowser_st_id?ST_ID=R-HSA-3247509
PI Metabolism	Reactome	R-HSA-1483255	3	84	0.15187	0.216538	MTM1|PI4KA|PI4K2A	http://www.reactome.org/cgi-bin/eventbrowser_st_id?ST_ID=R-HSA-1483255
G1 Phase	Reactome	R-HSA-69236	2	43	0.15332	0.217556	PPP2R1A|LYN	http://www.reactome.org/cgi-bin/eventbrowser_st_id?ST_ID=R-HSA-69236
Cyclin D associated events in G1	Reactome	R-HSA-69231	2	43	0.15332	0.217556	PPP2R1A|LYN	http://www.reactome.org/cgi-bin/eventbrowser_st_id?ST_ID=R-HSA-69231
Retinoid metabolism and transport	Reactome	R-HSA-975634	2	43	0.15332	0.217556	LRP1|RDH11	http://www.reactome.org/cgi-bin/eventbrowser_st_id?ST_ID=R-HSA-975634
SUMOylation of transcription cofactors	Reactome	R-HSA-3899300	2	43	0.15332	0.217556	DDX5|TRIM28	http://www.reactome.org/cgi-bin/eventbrowser_st_id?ST_ID=R-HSA-3899300
Zinc influx into cells by the SLC39 gene family	Reactome	R-HSA-442380	1	10	0.157468	0.22053	SLC39A1	http://www.reactome.org/cgi-bin/eventbrowser_st_id?ST_ID=R-HSA-442380
rRNA processing in the mitochondrion	Reactome	R-HSA-8868766	1	10	0.157468	0.22053	ELAC2	http://www.reactome.org/cgi-bin/eventbrowser_st_id?ST_ID=R-HSA-8868766
MET activates RAP1 and RAC1	Reactome	R-HSA-8875555	1	10	0.157468	0.22053	DOCK7	http://www.reactome.org/cgi-bin/eventbrowser_st_id?ST_ID=R-HSA-8875555
Nuclear Envelope Reassembly	Reactome	R-HSA-2995410	1	10	0.157468	0.22053	PPP2R1A	http://www.reactome.org/cgi-bin/eventbrowser_st_id?ST_ID=R-HSA-2995410
SLBP independent Processing of Histone Pre-mRNAs	Reactome	R-HSA-111367	1	10	0.157468	0.22053	SNRPD3	http://www.reactome.org/cgi-bin/eventbrowser_st_id?ST_ID=R-HSA-111367
Activation of PPARGC1A (PGC-1alpha) by phosphorylation	Reactome	R-HSA-2151209	1	10	0.157468	0.22053	MAPK14	http://www.reactome.org/cgi-bin/eventbrowser_st_id?ST_ID=R-HSA-2151209
Activated NTRK2 signals through FRS2 and FRS3	Reactome	R-HSA-9028731	1	10	0.157468	0.22053	PTPN11	http://www.reactome.org/cgi-bin/eventbrowser_st_id?ST_ID=R-HSA-9028731
Processing and activation of SUMO	Reactome	R-HSA-3215018	1	10	0.157468	0.22053	UBA2	http://www.reactome.org/cgi-bin/eventbrowser_st_id?ST_ID=R-HSA-3215018
Neurotransmitter clearance	Reactome	R-HSA-112311	1	10	0.157468	0.22053	COMT	http://www.reactome.org/cgi-bin/eventbrowser_st_id?ST_ID=R-HSA-112311
MASTL Facilitates Mitotic Progression	Reactome	R-HSA-2465910	1	10	0.157468	0.22053	PPP2R1A	http://www.reactome.org/cgi-bin/eventbrowser_st_id?ST_ID=R-HSA-2465910
Initiation of Nuclear Envelope Reformation	Reactome	R-HSA-2995383	1	10	0.157468	0.22053	PPP2R1A	http://www.reactome.org/cgi-bin/eventbrowser_st_id?ST_ID=R-HSA-2995383
IGF1R signaling cascade	Reactome	R-HSA-2428924	2	44	0.158738	0.221259	IGF1R|PTPN11	http://www.reactome.org/cgi-bin/eventbrowser_st_id?ST_ID=R-HSA-2428924
IRS-related events triggered by IGF1R	Reactome	R-HSA-2428928	2	44	0.158738	0.221259	IGF1R|PTPN11	http://www.reactome.org/cgi-bin/eventbrowser_st_id?ST_ID=R-HSA-2428928
Interleukin-2 family signaling	Reactome	R-HSA-451927	2	44	0.158738	0.221259	STAT3|JAK1	http://www.reactome.org/cgi-bin/eventbrowser_st_id?ST_ID=R-HSA-451927
TP53 Regulates Transcription of Cell Death Genes	Reactome	R-HSA-5633008	2	44	0.158738	0.221259	NDRG1|STEAP3	http://www.reactome.org/cgi-bin/eventbrowser_st_id?ST_ID=R-HSA-5633008
Protein-protein interactions at synapses	Reactome	R-HSA-6794362	3	86	0.159247	0.221447	PTPRF|FLOT2|CASK	http://www.reactome.org/cgi-bin/eventbrowser_st_id?ST_ID=R-HSA-6794362
Regulation of PLK1 Activity at G2/M Transition	Reactome	R-HSA-2565942	3	86	0.159247	0.221447	PPP2R1A|PPP1CB|YWHAG	http://www.reactome.org/cgi-bin/eventbrowser_st_id?ST_ID=R-HSA-2565942
HDR through Homologous Recombination (HRR) or Single Strand Annealing (SSA)	Reactome	R-HSA-5693567	4	132	0.160061	0.222317	PCNA|H2AX|RPA1|CCN1	http://www.reactome.org/cgi-bin/eventbrowser_st_id?ST_ID=R-HSA-5693567
Signaling by Type 1 Insulin-like Growth Factor 1 Receptor (IGF1R)	Reactome	R-HSA-2404192	2	45	0.16419	0.227517	IGF1R|PTPN11	http://www.reactome.org/cgi-bin/eventbrowser_st_id?ST_ID=R-HSA-2404192
Glycosphingolipid metabolism	Reactome	R-HSA-1660662	2	45	0.16419	0.227517	ESYT1|ESYT2	http://www.reactome.org/cgi-bin/eventbrowser_st_id?ST_ID=R-HSA-1660662
Insulin receptor signalling cascade	Reactome	R-HSA-74751	2	46	0.169675	0.232195	PTPN11|MAPK1	http://www.reactome.org/cgi-bin/eventbrowser_st_id?ST_ID=R-HSA-74751
Dermatan sulfate biosynthesis	Reactome	R-HSA-2022923	1	11	0.170492	0.232195	VCAN	http://www.reactome.org/cgi-bin/eventbrowser_st_id?ST_ID=R-HSA-2022923
Formation of apoptosome	Reactome	R-HSA-111458	1	11	0.170492	0.232195	MAPK1	http://www.reactome.org/cgi-bin/eventbrowser_st_id?ST_ID=R-HSA-111458
ATF6 (ATF6-alpha) activates chaperones	Reactome	R-HSA-381033	1	11	0.170492	0.232195	HSPA5	http://www.reactome.org/cgi-bin/eventbrowser_st_id?ST_ID=R-HSA-381033
Creatine metabolism	Reactome	R-HSA-71288	1	11	0.170492	0.232195	CKM	http://www.reactome.org/cgi-bin/eventbrowser_st_id?ST_ID=R-HSA-71288
Pyrimidine salvage	Reactome	R-HSA-73614	1	11	0.170492	0.232195	TK1	http://www.reactome.org/cgi-bin/eventbrowser_st_id?ST_ID=R-HSA-73614
DSCAM interactions	Reactome	R-HSA-376172	1	11	0.170492	0.232195	MAPK14	http://www.reactome.org/cgi-bin/eventbrowser_st_id?ST_ID=R-HSA-376172
Regulation of the apoptosome activity	Reactome	R-HSA-9627069	1	11	0.170492	0.232195	MAPK1	http://www.reactome.org/cgi-bin/eventbrowser_st_id?ST_ID=R-HSA-9627069
SLBP Dependent Processing of Replication-Dependent Histone Pre-mRNAs	Reactome	R-HSA-77588	1	11	0.170492	0.232195	SNRPD3	http://www.reactome.org/cgi-bin/eventbrowser_st_id?ST_ID=R-HSA-77588
Synthesis of PIPs at the late endosome membrane	Reactome	R-HSA-1660517	1	11	0.170492	0.232195	MTM1	http://www.reactome.org/cgi-bin/eventbrowser_st_id?ST_ID=R-HSA-1660517
Regulation of localization of FOXO transcription factors	Reactome	R-HSA-9614399	1	11	0.170492	0.232195	YWHAG	http://www.reactome.org/cgi-bin/eventbrowser_st_id?ST_ID=R-HSA-9614399
Endosomal/Vacuolar pathway	Reactome	R-HSA-1236977	1	11	0.170492	0.232195	HLA-B	http://www.reactome.org/cgi-bin/eventbrowser_st_id?ST_ID=R-HSA-1236977
FGFR1 ligand binding and activation	Reactome	R-HSA-190242	1	11	0.170492	0.232195	ANOS1	http://www.reactome.org/cgi-bin/eventbrowser_st_id?ST_ID=R-HSA-190242
Androgen biosynthesis	Reactome	R-HSA-193048	1	11	0.170492	0.232195	HSD17B12	http://www.reactome.org/cgi-bin/eventbrowser_st_id?ST_ID=R-HSA-193048
Base Excision Repair	Reactome	R-HSA-73884	3	89	0.170512	0.232195	PCNA|H2AX|RPA1	http://www.reactome.org/cgi-bin/eventbrowser_st_id?ST_ID=R-HSA-73884
Metabolism of fat-soluble vitamins	Reactome	R-HSA-6806667	2	47	0.17519	0.238017	LRP1|RDH11	http://www.reactome.org/cgi-bin/eventbrowser_st_id?ST_ID=R-HSA-6806667
Regulation of Complement cascade	Reactome	R-HSA-977606	2	47	0.17519	0.238017	C3|CD46	http://www.reactome.org/cgi-bin/eventbrowser_st_id?ST_ID=R-HSA-977606
Homology Directed Repair	Reactome	R-HSA-5693538	4	138	0.178034	0.241603	PCNA|H2AX|RPA1|CCN1	http://www.reactome.org/cgi-bin/eventbrowser_st_id?ST_ID=R-HSA-5693538
Signaling by NOTCH3	Reactome	R-HSA-9012852	2	48	0.180733	0.244704	WWP2|NOTCH1	http://www.reactome.org/cgi-bin/eventbrowser_st_id?ST_ID=R-HSA-9012852
Chemokine receptors bind chemokines	Reactome	R-HSA-380108	2	48	0.180733	0.244704	LAP3|SCYL1	http://www.reactome.org/cgi-bin/eventbrowser_st_id?ST_ID=R-HSA-380108
Physiological factors	Reactome	R-HSA-5578768	1	12	0.183316	0.245668	CNP	http://www.reactome.org/cgi-bin/eventbrowser_st_id?ST_ID=R-HSA-5578768
Erythropoietin activates Phosphoinositide-3-kinase (PI3K)	Reactome	R-HSA-9027276	1	12	0.183316	0.245668	LYN	http://www.reactome.org/cgi-bin/eventbrowser_st_id?ST_ID=R-HSA-9027276
NOTCH2 intracellular domain regulates transcription	Reactome	R-HSA-2197563	1	12	0.183316	0.245668	NOTCH2	http://www.reactome.org/cgi-bin/eventbrowser_st_id?ST_ID=R-HSA-2197563
Ethanol oxidation	Reactome	R-HSA-71384	1	12	0.183316	0.245668	ADH5	http://www.reactome.org/cgi-bin/eventbrowser_st_id?ST_ID=R-HSA-71384
Prolonged ERK activation events	Reactome	R-HSA-169893	1	12	0.183316	0.245668	MAPK1	http://www.reactome.org/cgi-bin/eventbrowser_st_id?ST_ID=R-HSA-169893
Regulation of glycolysis by fructose 2,6-bisphosphate metabolism	Reactome	R-HSA-9634600	1	12	0.183316	0.245668	PPP2R1A	http://www.reactome.org/cgi-bin/eventbrowser_st_id?ST_ID=R-HSA-9634600
Interleukin-2 signaling	Reactome	R-HSA-9020558	1	12	0.183316	0.245668	JAK1	http://www.reactome.org/cgi-bin/eventbrowser_st_id?ST_ID=R-HSA-9020558
Glutathione synthesis and recycling	Reactome	R-HSA-174403	1	12	0.183316	0.245668	GCLM	http://www.reactome.org/cgi-bin/eventbrowser_st_id?ST_ID=R-HSA-174403
POU5F1 (OCT4), SOX2, NANOG activate genes related to proliferation	Reactome	R-HSA-2892247	1	12	0.183316	0.245668	STAT3	http://www.reactome.org/cgi-bin/eventbrowser_st_id?ST_ID=R-HSA-2892247
Pre-NOTCH Transcription and Translation	Reactome	R-HSA-1912408	3	93	0.185871	0.24881	H2AX|NOTCH1|NOTCH2	http://www.reactome.org/cgi-bin/eventbrowser_st_id?ST_ID=R-HSA-1912408
Chondroitin sulfate/dermatan sulfate metabolism	Reactome	R-HSA-1793185	2	49	0.186302	0.248824	VCAN|XYLT2	http://www.reactome.org/cgi-bin/eventbrowser_st_id?ST_ID=R-HSA-1793185
Retrograde transport at the Trans-Golgi-Network	Reactome	R-HSA-6811440	2	49	0.186302	0.248824	TGOLN2|VAMP3	http://www.reactome.org/cgi-bin/eventbrowser_st_id?ST_ID=R-HSA-6811440
Class B/2 (Secretin family receptors)	Reactome	R-HSA-373080	3	94	0.189766	0.253164	GNB4|GNG5|GNAS	http://www.reactome.org/cgi-bin/eventbrowser_st_id?ST_ID=R-HSA-373080
G2/M DNA damage checkpoint	Reactome	R-HSA-69473	3	95	0.193682	0.257336	H2AX|RPA1|YWHAG	http://www.reactome.org/cgi-bin/eventbrowser_st_id?ST_ID=R-HSA-69473
Cytochrome c-mediated apoptotic response	Reactome	R-HSA-111461	1	13	0.195941	0.257336	MAPK1	http://www.reactome.org/cgi-bin/eventbrowser_st_id?ST_ID=R-HSA-111461
PI-3K cascade:FGFR3	Reactome	R-HSA-5654710	1	13	0.195941	0.257336	PTPN11	http://www.reactome.org/cgi-bin/eventbrowser_st_id?ST_ID=R-HSA-5654710
Inhibition of replication initiation of damaged DNA by RB1/E2F1	Reactome	R-HSA-113501	1	13	0.195941	0.257336	PPP2R1A	http://www.reactome.org/cgi-bin/eventbrowser_st_id?ST_ID=R-HSA-113501
Glutamate and glutamine metabolism	Reactome	R-HSA-8964539	1	13	0.195941	0.257336	GOT2	http://www.reactome.org/cgi-bin/eventbrowser_st_id?ST_ID=R-HSA-8964539
Signal regulatory protein family interactions	Reactome	R-HSA-391160	1	13	0.195941	0.257336	PTPN11	http://www.reactome.org/cgi-bin/eventbrowser_st_id?ST_ID=R-HSA-391160
eNOS activation	Reactome	R-HSA-203615	1	13	0.195941	0.257336	DDAH1	http://www.reactome.org/cgi-bin/eventbrowser_st_id?ST_ID=R-HSA-203615
Erythropoietin activates RAS	Reactome	R-HSA-9027284	1	13	0.195941	0.257336	LYN	http://www.reactome.org/cgi-bin/eventbrowser_st_id?ST_ID=R-HSA-9027284
Scavenging of heme from plasma	Reactome	R-HSA-2168880	1	13	0.195941	0.257336	LRP1	http://www.reactome.org/cgi-bin/eventbrowser_st_id?ST_ID=R-HSA-2168880
Depolymerisation of the Nuclear Lamina	Reactome	R-HSA-4419969	1	13	0.195941	0.257336	PRKCA	http://www.reactome.org/cgi-bin/eventbrowser_st_id?ST_ID=R-HSA-4419969
TNFR1-induced proapoptotic signaling	Reactome	R-HSA-5357786	1	13	0.195941	0.257336	TNFRSF1A	http://www.reactome.org/cgi-bin/eventbrowser_st_id?ST_ID=R-HSA-5357786
Synthesis of PE	Reactome	R-HSA-1483213	1	13	0.195941	0.257336	CKB	http://www.reactome.org/cgi-bin/eventbrowser_st_id?ST_ID=R-HSA-1483213
CLEC7A (Dectin-1) induces NFAT activation	Reactome	R-HSA-5607763	1	13	0.195941	0.257336	AHCYL1	http://www.reactome.org/cgi-bin/eventbrowser_st_id?ST_ID=R-HSA-5607763
Chk1/Chk2(Cds1) mediated inactivation of Cyclin B:Cdk1 complex	Reactome	R-HSA-75035	1	13	0.195941	0.257336	YWHAG	http://www.reactome.org/cgi-bin/eventbrowser_st_id?ST_ID=R-HSA-75035
Anchoring of the basal body to the plasma membrane	Reactome	R-HSA-5620912	3	97	0.201572	0.264438	PPP2R1A|SEPTIN2|YWHAG	http://www.reactome.org/cgi-bin/eventbrowser_st_id?ST_ID=R-HSA-5620912
Processing of DNA double-strand break ends	Reactome	R-HSA-5693607	3	98	0.205546	0.266265	H2AX|RPA1|CCN1	http://www.reactome.org/cgi-bin/eventbrowser_st_id?ST_ID=R-HSA-5693607
CREB1 phosphorylation through the activation of Adenylate Cyclase	Reactome	R-HSA-442720	1	14	0.208371	0.266265	PRKAR1A	http://www.reactome.org/cgi-bin/eventbrowser_st_id?ST_ID=R-HSA-442720
RUNX3 regulates NOTCH signaling	Reactome	R-HSA-8941856	1	14	0.208371	0.266265	NOTCH1	http://www.reactome.org/cgi-bin/eventbrowser_st_id?ST_ID=R-HSA-8941856
Tryptophan catabolism	Reactome	R-HSA-71240	1	14	0.208371	0.266265	SLC7A5	http://www.reactome.org/cgi-bin/eventbrowser_st_id?ST_ID=R-HSA-71240
Membrane binding and targetting of GAG proteins	Reactome	R-HSA-174490	1	14	0.208371	0.266265	VPS37B	http://www.reactome.org/cgi-bin/eventbrowser_st_id?ST_ID=R-HSA-174490
Polymerase switching on the C-strand of the telomere	Reactome	R-HSA-174411	1	14	0.208371	0.266265	PCNA	http://www.reactome.org/cgi-bin/eventbrowser_st_id?ST_ID=R-HSA-174411
TP53 Regulates Transcription of Genes Involved in G1 Cell Cycle Arrest	Reactome	R-HSA-6804116	1	14	0.208371	0.266265	CCN1	http://www.reactome.org/cgi-bin/eventbrowser_st_id?ST_ID=R-HSA-6804116
TP53 regulates transcription of several additional cell death genes whose specific roles in p53-dependent apoptosis remain uncertain	Reactome	R-HSA-6803205	1	14	0.208371	0.266265	NDRG1	http://www.reactome.org/cgi-bin/eventbrowser_st_id?ST_ID=R-HSA-6803205
Synthesis And Processing Of GAG, GAGPOL Polyproteins	Reactome	R-HSA-174495	1	14	0.208371	0.266265	VPS37B	http://www.reactome.org/cgi-bin/eventbrowser_st_id?ST_ID=R-HSA-174495
InlB-mediated entry of Listeria monocytogenes into host cell	Reactome	R-HSA-8875360	1	14	0.208371	0.266265	HGS	http://www.reactome.org/cgi-bin/eventbrowser_st_id?ST_ID=R-HSA-8875360
APC truncation mutants have impaired AXIN binding	Reactome	R-HSA-5467337	1	14	0.208371	0.266265	PPP2R1A	http://www.reactome.org/cgi-bin/eventbrowser_st_id?ST_ID=R-HSA-5467337
Attenuation phase	Reactome	R-HSA-3371568	1	14	0.208371	0.266265	PTGES3	http://www.reactome.org/cgi-bin/eventbrowser_st_id?ST_ID=R-HSA-3371568
Import of palmitoyl-CoA into the mitochondrial matrix	Reactome	R-HSA-200425	1	14	0.208371	0.266265	ACACA	http://www.reactome.org/cgi-bin/eventbrowser_st_id?ST_ID=R-HSA-200425
Leading Strand Synthesis	Reactome	R-HSA-69109	1	14	0.208371	0.266265	PCNA	http://www.reactome.org/cgi-bin/eventbrowser_st_id?ST_ID=R-HSA-69109
Degradation of cysteine and homocysteine	Reactome	R-HSA-1614558	1	14	0.208371	0.266265	GOT2	http://www.reactome.org/cgi-bin/eventbrowser_st_id?ST_ID=R-HSA-1614558
Role of LAT2/NTAL/LAB on calcium mobilization	Reactome	R-HSA-2730905	1	14	0.208371	0.266265	LYN	http://www.reactome.org/cgi-bin/eventbrowser_st_id?ST_ID=R-HSA-2730905
AXIN missense mutants destabilize the destruction complex	Reactome	R-HSA-5467340	1	14	0.208371	0.266265	PPP2R1A	http://www.reactome.org/cgi-bin/eventbrowser_st_id?ST_ID=R-HSA-5467340
Truncations of AMER1 destabilize the destruction complex	Reactome	R-HSA-5467348	1	14	0.208371	0.266265	PPP2R1A	http://www.reactome.org/cgi-bin/eventbrowser_st_id?ST_ID=R-HSA-5467348
Prolactin receptor signaling	Reactome	R-HSA-1170546	1	14	0.208371	0.266265	PTPN11	http://www.reactome.org/cgi-bin/eventbrowser_st_id?ST_ID=R-HSA-1170546
truncated APC mutants destabilize the destruction complex	Reactome	R-HSA-4839744	1	14	0.208371	0.266265	PPP2R1A	http://www.reactome.org/cgi-bin/eventbrowser_st_id?ST_ID=R-HSA-4839744
Polymerase switching	Reactome	R-HSA-69091	1	14	0.208371	0.266265	PCNA	http://www.reactome.org/cgi-bin/eventbrowser_st_id?ST_ID=R-HSA-69091
AXIN mutants destabilize the destruction complex, activating WNT signaling	Reactome	R-HSA-4839735	1	14	0.208371	0.266265	PPP2R1A	http://www.reactome.org/cgi-bin/eventbrowser_st_id?ST_ID=R-HSA-4839735
CS/DS degradation	Reactome	R-HSA-2024101	1	14	0.208371	0.266265	VCAN	http://www.reactome.org/cgi-bin/eventbrowser_st_id?ST_ID=R-HSA-2024101
AMER1 mutants destabilize the destruction complex	Reactome	R-HSA-4839748	1	14	0.208371	0.266265	PPP2R1A	http://www.reactome.org/cgi-bin/eventbrowser_st_id?ST_ID=R-HSA-4839748
Synthesis of PIPs at the plasma membrane	Reactome	R-HSA-1660499	2	53	0.208797	0.26652	MTM1|PI4K2A	http://www.reactome.org/cgi-bin/eventbrowser_st_id?ST_ID=R-HSA-1660499
Formation of TC-NER Pre-Incision Complex	Reactome	R-HSA-6781823	2	54	0.214465	0.273165	PRPF19|COPS7B	http://www.reactome.org/cgi-bin/eventbrowser_st_id?ST_ID=R-HSA-6781823
Intraflagellar transport	Reactome	R-HSA-5620924	2	54	0.214465	0.273165	TNPO1|TUBB3	http://www.reactome.org/cgi-bin/eventbrowser_st_id?ST_ID=R-HSA-5620924
Signaling by ERBB4	Reactome	R-HSA-1236394	2	55	0.220147	0.274774	SRC|ITCH	http://www.reactome.org/cgi-bin/eventbrowser_st_id?ST_ID=R-HSA-1236394
Heparan sulfate/heparin (HS-GAG) metabolism	Reactome	R-HSA-1638091	2	55	0.220147	0.274774	VCAN|XYLT2	http://www.reactome.org/cgi-bin/eventbrowser_st_id?ST_ID=R-HSA-1638091
Transcriptional activation of mitochondrial biogenesis	Reactome	R-HSA-2151201	2	55	0.220147	0.274774	SSBP1|ATP5F1B	http://www.reactome.org/cgi-bin/eventbrowser_st_id?ST_ID=R-HSA-2151201
FRS-mediated FGFR3 signaling	Reactome	R-HSA-5654706	1	15	0.22061	0.274774	PTPN11	http://www.reactome.org/cgi-bin/eventbrowser_st_id?ST_ID=R-HSA-5654706
Signaling by cytosolic FGFR1 fusion mutants	Reactome	R-HSA-1839117	1	15	0.22061	0.274774	STAT3	http://www.reactome.org/cgi-bin/eventbrowser_st_id?ST_ID=R-HSA-1839117
Constitutive Signaling by NOTCH1 HD Domain Mutants	Reactome	R-HSA-2691232	1	15	0.22061	0.274774	NOTCH1	http://www.reactome.org/cgi-bin/eventbrowser_st_id?ST_ID=R-HSA-2691232
TRAF6 mediated IRF7 activation in TLR7/8 or 9 signaling	Reactome	R-HSA-975110	1	15	0.22061	0.274774	UBE2V1	http://www.reactome.org/cgi-bin/eventbrowser_st_id?ST_ID=R-HSA-975110
Platelet Adhesion to exposed collagen	Reactome	R-HSA-75892	1	15	0.22061	0.274774	LYN	http://www.reactome.org/cgi-bin/eventbrowser_st_id?ST_ID=R-HSA-75892
PI-3K cascade:FGFR1	Reactome	R-HSA-5654689	1	15	0.22061	0.274774	PTPN11	http://www.reactome.org/cgi-bin/eventbrowser_st_id?ST_ID=R-HSA-5654689
T41 mutants of beta-catenin aren't phosphorylated	Reactome	R-HSA-5358752	1	15	0.22061	0.274774	PPP2R1A	http://www.reactome.org/cgi-bin/eventbrowser_st_id?ST_ID=R-HSA-5358752
Activation of BAD and translocation to mitochondria	Reactome	R-HSA-111447	1	15	0.22061	0.274774	YWHAG	http://www.reactome.org/cgi-bin/eventbrowser_st_id?ST_ID=R-HSA-111447
S45 mutants of beta-catenin aren't phosphorylated	Reactome	R-HSA-5358751	1	15	0.22061	0.274774	PPP2R1A	http://www.reactome.org/cgi-bin/eventbrowser_st_id?ST_ID=R-HSA-5358751
S37 mutants of beta-catenin aren't phosphorylated	Reactome	R-HSA-5358749	1	15	0.22061	0.274774	PPP2R1A	http://www.reactome.org/cgi-bin/eventbrowser_st_id?ST_ID=R-HSA-5358749
IRAK1 recruits IKK complex	Reactome	R-HSA-937039	1	15	0.22061	0.274774	UBE2V1	http://www.reactome.org/cgi-bin/eventbrowser_st_id?ST_ID=R-HSA-937039
phosphorylation site mutants of CTNNB1 are not targeted to the proteasome by the destruction complex	Reactome	R-HSA-4839743	1	15	0.22061	0.274774	PPP2R1A	http://www.reactome.org/cgi-bin/eventbrowser_st_id?ST_ID=R-HSA-4839743
S33 mutants of beta-catenin aren't phosphorylated	Reactome	R-HSA-5358747	1	15	0.22061	0.274774	PPP2R1A	http://www.reactome.org/cgi-bin/eventbrowser_st_id?ST_ID=R-HSA-5358747
IRAK1 recruits IKK complex upon TLR7/8 or 9 stimulation	Reactome	R-HSA-975144	1	15	0.22061	0.274774	UBE2V1	http://www.reactome.org/cgi-bin/eventbrowser_st_id?ST_ID=R-HSA-975144
Signaling by NOTCH1 HD Domain Mutants in Cancer	Reactome	R-HSA-2691230	1	15	0.22061	0.274774	NOTCH1	http://www.reactome.org/cgi-bin/eventbrowser_st_id?ST_ID=R-HSA-2691230
Misspliced GSK3beta mutants stabilize beta-catenin	Reactome	R-HSA-5339716	1	15	0.22061	0.274774	PPP2R1A	http://www.reactome.org/cgi-bin/eventbrowser_st_id?ST_ID=R-HSA-5339716
Signaling by NTRK3 (TRKC)	Reactome	R-HSA-9034015	1	15	0.22061	0.274774	SRC	http://www.reactome.org/cgi-bin/eventbrowser_st_id?ST_ID=R-HSA-9034015
Apoptotic factor-mediated response	Reactome	R-HSA-111471	1	15	0.22061	0.274774	MAPK1	http://www.reactome.org/cgi-bin/eventbrowser_st_id?ST_ID=R-HSA-111471
Ion transport by P-type ATPases	Reactome	R-HSA-936837	2	57	0.231546	0.286462	ATP2A1|ATP2A2	http://www.reactome.org/cgi-bin/eventbrowser_st_id?ST_ID=R-HSA-936837
E3 ubiquitin ligases ubiquitinate target proteins	Reactome	R-HSA-8866654	2	57	0.231546	0.286462	PCNA|UBE2D3	http://www.reactome.org/cgi-bin/eventbrowser_st_id?ST_ID=R-HSA-8866654
Complement cascade	Reactome	R-HSA-166658	2	57	0.231546	0.286462	C3|CD46	http://www.reactome.org/cgi-bin/eventbrowser_st_id?ST_ID=R-HSA-166658
Chaperone Mediated Autophagy	Reactome	R-HSA-9613829	1	16	0.232659	0.286462	RAC1	http://www.reactome.org/cgi-bin/eventbrowser_st_id?ST_ID=R-HSA-9613829
mRNA decay by 3' to 5' exoribonuclease	Reactome	R-HSA-429958	1	16	0.232659	0.286462	EXOSC6	http://www.reactome.org/cgi-bin/eventbrowser_st_id?ST_ID=R-HSA-429958
TGF-beta receptor signaling in EMT (epithelial to mesenchymal transition)	Reactome	R-HSA-2173791	1	16	0.232659	0.286462	TGFBR2	http://www.reactome.org/cgi-bin/eventbrowser_st_id?ST_ID=R-HSA-2173791
Assembly Of The HIV Virion	Reactome	R-HSA-175474	1	16	0.232659	0.286462	VPS37B	http://www.reactome.org/cgi-bin/eventbrowser_st_id?ST_ID=R-HSA-175474
Regulation of gene expression in late stage (branching morphogenesis) pancreatic bud precursor cells	Reactome	R-HSA-210744	1	16	0.232659	0.286462	NOTCH1	http://www.reactome.org/cgi-bin/eventbrowser_st_id?ST_ID=R-HSA-210744
Metabolism of folate and pterines	Reactome	R-HSA-196757	1	16	0.232659	0.286462	SHMT2	http://www.reactome.org/cgi-bin/eventbrowser_st_id?ST_ID=R-HSA-196757
Metabolism of porphyrins	Reactome	R-HSA-189445	1	16	0.232659	0.286462	BLVRB	http://www.reactome.org/cgi-bin/eventbrowser_st_id?ST_ID=R-HSA-189445
Transcription of E2F targets under negative control by p107 (RBL1) and p130 (RBL2) in complex with HDAC1	Reactome	R-HSA-1362300	1	16	0.232659	0.286462	CCN1	http://www.reactome.org/cgi-bin/eventbrowser_st_id?ST_ID=R-HSA-1362300
Regulation of PTEN gene transcription	Reactome	R-HSA-8943724	2	59	0.24298	0.297658	MAPK1|MTOR	http://www.reactome.org/cgi-bin/eventbrowser_st_id?ST_ID=R-HSA-8943724
Peroxisomal protein import	Reactome	R-HSA-9033241	2	59	0.24298	0.297658	IDH1|UBE2D3	http://www.reactome.org/cgi-bin/eventbrowser_st_id?ST_ID=R-HSA-9033241
NRAGE signals death through JNK	Reactome	R-HSA-193648	2	59	0.24298	0.297658	GNA13|ARHGEF1	http://www.reactome.org/cgi-bin/eventbrowser_st_id?ST_ID=R-HSA-193648
Beta-catenin phosphorylation cascade	Reactome	R-HSA-196299	1	17	0.244523	0.297658	PPP2R1A	http://www.reactome.org/cgi-bin/eventbrowser_st_id?ST_ID=R-HSA-196299
FRS-mediated FGFR1 signaling	Reactome	R-HSA-5654693	1	17	0.244523	0.297658	PTPN11	http://www.reactome.org/cgi-bin/eventbrowser_st_id?ST_ID=R-HSA-5654693
RNA Polymerase III Chain Elongation	Reactome	R-HSA-73780	1	17	0.244523	0.297658	POLR3A	http://www.reactome.org/cgi-bin/eventbrowser_st_id?ST_ID=R-HSA-73780
Tie2 Signaling	Reactome	R-HSA-210993	1	17	0.244523	0.297658	PTPN11	http://www.reactome.org/cgi-bin/eventbrowser_st_id?ST_ID=R-HSA-210993
Zinc transporters	Reactome	R-HSA-435354	1	17	0.244523	0.297658	SLC39A1	http://www.reactome.org/cgi-bin/eventbrowser_st_id?ST_ID=R-HSA-435354
Activation of IRF3/IRF7 mediated by TBK1/IKK epsilon	Reactome	R-HSA-936964	1	17	0.244523	0.297658	PTPN11	http://www.reactome.org/cgi-bin/eventbrowser_st_id?ST_ID=R-HSA-936964
PI-3K cascade:FGFR4	Reactome	R-HSA-5654720	1	17	0.244523	0.297658	PTPN11	http://www.reactome.org/cgi-bin/eventbrowser_st_id?ST_ID=R-HSA-5654720
Butyrate Response Factor 1 (BRF1) binds and destabilizes mRNA	Reactome	R-HSA-450385	1	17	0.244523	0.297658	EXOSC6	http://www.reactome.org/cgi-bin/eventbrowser_st_id?ST_ID=R-HSA-450385
Microtubule-dependent trafficking of connexons from Golgi to the plasma membrane	Reactome	R-HSA-190840	1	18	0.256203	0.310597	TUBB3	http://www.reactome.org/cgi-bin/eventbrowser_st_id?ST_ID=R-HSA-190840
RORA activates gene expression	Reactome	R-HSA-1368082	1	18	0.256203	0.310597	ROR1	http://www.reactome.org/cgi-bin/eventbrowser_st_id?ST_ID=R-HSA-1368082
PI-3K cascade:FGFR2	Reactome	R-HSA-5654695	1	18	0.256203	0.310597	PTPN11	http://www.reactome.org/cgi-bin/eventbrowser_st_id?ST_ID=R-HSA-5654695
TP53 Regulates Transcription of Genes Involved in G2 Cell Cycle Arrest	Reactome	R-HSA-6804114	1	18	0.256203	0.310597	PCNA	http://www.reactome.org/cgi-bin/eventbrowser_st_id?ST_ID=R-HSA-6804114
O-linked glycosylation	Reactome	R-HSA-5173105	3	111	0.258564	0.313137	ADAMTS7|GALNT2|THBS1	http://www.reactome.org/cgi-bin/eventbrowser_st_id?ST_ID=R-HSA-5173105
PKA activation	Reactome	R-HSA-163615	1	19	0.267704	0.321244	PRKAR1A	http://www.reactome.org/cgi-bin/eventbrowser_st_id?ST_ID=R-HSA-163615
Transport of connexons to the plasma membrane	Reactome	R-HSA-190872	1	19	0.267704	0.321244	TUBB3	http://www.reactome.org/cgi-bin/eventbrowser_st_id?ST_ID=R-HSA-190872
Transcription of E2F targets under negative control by DREAM complex	Reactome	R-HSA-1362277	1	19	0.267704	0.321244	PCNA	http://www.reactome.org/cgi-bin/eventbrowser_st_id?ST_ID=R-HSA-1362277
Signaling by Hippo	Reactome	R-HSA-2028269	1	19	0.267704	0.321244	TJP2	http://www.reactome.org/cgi-bin/eventbrowser_st_id?ST_ID=R-HSA-2028269
Downstream signaling of activated FGFR3	Reactome	R-HSA-5654708	1	19	0.267704	0.321244	PTPN11	http://www.reactome.org/cgi-bin/eventbrowser_st_id?ST_ID=R-HSA-5654708
Chondroitin sulfate biosynthesis	Reactome	R-HSA-2022870	1	19	0.267704	0.321244	VCAN	http://www.reactome.org/cgi-bin/eventbrowser_st_id?ST_ID=R-HSA-2022870
Aflatoxin activation and detoxification	Reactome	R-HSA-5423646	1	19	0.267704	0.321244	AKR7A2	http://www.reactome.org/cgi-bin/eventbrowser_st_id?ST_ID=R-HSA-5423646
FRS-mediated FGFR4 signaling	Reactome	R-HSA-5654712	1	19	0.267704	0.321244	PTPN11	http://www.reactome.org/cgi-bin/eventbrowser_st_id?ST_ID=R-HSA-5654712
Receptor-type tyrosine-protein phosphatases	Reactome	R-HSA-388844	1	19	0.267704	0.321244	PTPRF	http://www.reactome.org/cgi-bin/eventbrowser_st_id?ST_ID=R-HSA-388844
PPARA activates gene expression	Reactome	R-HSA-1989781	3	114	0.271066	0.324949	HMGCS1|ROR1|GLIPR1	http://www.reactome.org/cgi-bin/eventbrowser_st_id?ST_ID=R-HSA-1989781
Regulation of lipid metabolism by Peroxisome proliferator-activated receptor alpha (PPARalpha)	Reactome	R-HSA-400206	3	115	0.275249	0.329629	HMGCS1|ROR1|GLIPR1	http://www.reactome.org/cgi-bin/eventbrowser_st_id?ST_ID=R-HSA-400206
Defective B4GALT7 causes EDS, progeroid type	Reactome	R-HSA-3560783	1	20	0.279026	0.330801	VCAN	http://www.reactome.org/cgi-bin/eventbrowser_st_id?ST_ID=R-HSA-3560783
Inhibition of the proteolytic activity of APC/C required for the onset of anaphase by mitotic spindle checkpoint components	Reactome	R-HSA-141405	1	20	0.279026	0.330801	BUB3	http://www.reactome.org/cgi-bin/eventbrowser_st_id?ST_ID=R-HSA-141405
Metabolism of cofactors	Reactome	R-HSA-8978934	1	20	0.279026	0.330801	IDH1	http://www.reactome.org/cgi-bin/eventbrowser_st_id?ST_ID=R-HSA-8978934
Defective B3GAT3 causes JDSSDHD	Reactome	R-HSA-3560801	1	20	0.279026	0.330801	VCAN	http://www.reactome.org/cgi-bin/eventbrowser_st_id?ST_ID=R-HSA-3560801
Defective B3GALT6 causes EDSP2 and SEMDJL1	Reactome	R-HSA-4420332	1	20	0.279026	0.330801	VCAN	http://www.reactome.org/cgi-bin/eventbrowser_st_id?ST_ID=R-HSA-4420332
Negative regulation of MET activity	Reactome	R-HSA-6807004	1	20	0.279026	0.330801	HGS	http://www.reactome.org/cgi-bin/eventbrowser_st_id?ST_ID=R-HSA-6807004
Inactivation of APC/C via direct inhibition of the APC/C complex	Reactome	R-HSA-141430	1	20	0.279026	0.330801	BUB3	http://www.reactome.org/cgi-bin/eventbrowser_st_id?ST_ID=R-HSA-141430
FRS-mediated FGFR2 signaling	Reactome	R-HSA-5654700	1	20	0.279026	0.330801	PTPN11	http://www.reactome.org/cgi-bin/eventbrowser_st_id?ST_ID=R-HSA-5654700
TP53 Regulates Transcription of Genes Involved in Cytochrome C Release	Reactome	R-HSA-6803204	1	20	0.279026	0.330801	STEAP3	http://www.reactome.org/cgi-bin/eventbrowser_st_id?ST_ID=R-HSA-6803204
Sema4D induced cell migration and growth-cone collapse	Reactome	R-HSA-416572	1	20	0.279026	0.330801	MYH10	http://www.reactome.org/cgi-bin/eventbrowser_st_id?ST_ID=R-HSA-416572
HDR through Homologous Recombination (HRR)	Reactome	R-HSA-5685942	2	67	0.288826	0.34196	PCNA|RPA1	http://www.reactome.org/cgi-bin/eventbrowser_st_id?ST_ID=R-HSA-5685942
CD209 (DC-SIGN) signaling	Reactome	R-HSA-5621575	1	21	0.290174	0.34196	LYN	http://www.reactome.org/cgi-bin/eventbrowser_st_id?ST_ID=R-HSA-5621575
Synthesis of Leukotrienes (LT) and Eoxins (EX)	Reactome	R-HSA-2142691	1	21	0.290174	0.34196	ABCC1	http://www.reactome.org/cgi-bin/eventbrowser_st_id?ST_ID=R-HSA-2142691
Ras activation upon Ca2+ influx through NMDA receptor	Reactome	R-HSA-442982	1	21	0.290174	0.34196	ACTN2	http://www.reactome.org/cgi-bin/eventbrowser_st_id?ST_ID=R-HSA-442982
Cellular hexose transport	Reactome	R-HSA-189200	1	21	0.290174	0.34196	SLC2A1	http://www.reactome.org/cgi-bin/eventbrowser_st_id?ST_ID=R-HSA-189200
PKA-mediated phosphorylation of CREB	Reactome	R-HSA-111931	1	21	0.290174	0.34196	PRKAR1A	http://www.reactome.org/cgi-bin/eventbrowser_st_id?ST_ID=R-HSA-111931
Loss of Nlp from mitotic centrosomes	Reactome	R-HSA-380259	2	69	0.300259	0.349665	PPP2R1A|YWHAG	http://www.reactome.org/cgi-bin/eventbrowser_st_id?ST_ID=R-HSA-380259
Loss of proteins required for interphase microtubule organization from the centrosome	Reactome	R-HSA-380284	2	69	0.300259	0.349665	PPP2R1A|YWHAG	http://www.reactome.org/cgi-bin/eventbrowser_st_id?ST_ID=R-HSA-380284
E2F mediated regulation of DNA replication	Reactome	R-HSA-113510	1	22	0.30115	0.349665	PPP2R1A	http://www.reactome.org/cgi-bin/eventbrowser_st_id?ST_ID=R-HSA-113510
PD-1 signaling	Reactome	R-HSA-389948	1	22	0.30115	0.349665	PTPN11	http://www.reactome.org/cgi-bin/eventbrowser_st_id?ST_ID=R-HSA-389948
Dopamine Neurotransmitter Release Cycle	Reactome	R-HSA-212676	1	22	0.30115	0.349665	CASK	http://www.reactome.org/cgi-bin/eventbrowser_st_id?ST_ID=R-HSA-212676
NOTCH2 Activation and Transmission of Signal to the Nucleus	Reactome	R-HSA-2979096	1	22	0.30115	0.349665	NOTCH2	http://www.reactome.org/cgi-bin/eventbrowser_st_id?ST_ID=R-HSA-2979096
Initial triggering of complement	Reactome	R-HSA-166663	1	22	0.30115	0.349665	C3	http://www.reactome.org/cgi-bin/eventbrowser_st_id?ST_ID=R-HSA-166663
RNA Polymerase III Transcription Termination	Reactome	R-HSA-73980	1	22	0.30115	0.349665	POLR3A	http://www.reactome.org/cgi-bin/eventbrowser_st_id?ST_ID=R-HSA-73980
Unblocking of NMDA receptors, glutamate binding and activation	Reactome	R-HSA-438066	1	22	0.30115	0.349665	ACTN2	http://www.reactome.org/cgi-bin/eventbrowser_st_id?ST_ID=R-HSA-438066
CD28 dependent PI3K/Akt signaling	Reactome	R-HSA-389357	1	22	0.30115	0.349665	MTOR	http://www.reactome.org/cgi-bin/eventbrowser_st_id?ST_ID=R-HSA-389357
Common Pathway of Fibrin Clot Formation	Reactome	R-HSA-140875	1	22	0.30115	0.349665	PROCR	http://www.reactome.org/cgi-bin/eventbrowser_st_id?ST_ID=R-HSA-140875
Citric acid cycle (TCA cycle)	Reactome	R-HSA-71403	1	22	0.30115	0.349665	MDH2	http://www.reactome.org/cgi-bin/eventbrowser_st_id?ST_ID=R-HSA-71403
Negative regulation of NMDA receptor-mediated neuronal transmission	Reactome	R-HSA-9617324	1	22	0.30115	0.349665	ACTN2	http://www.reactome.org/cgi-bin/eventbrowser_st_id?ST_ID=R-HSA-9617324
RA biosynthesis pathway	Reactome	R-HSA-5365859	1	22	0.30115	0.349665	RDH11	http://www.reactome.org/cgi-bin/eventbrowser_st_id?ST_ID=R-HSA-5365859
Transcriptional regulation of pluripotent stem cells	Reactome	R-HSA-452723	1	22	0.30115	0.349665	STAT3	http://www.reactome.org/cgi-bin/eventbrowser_st_id?ST_ID=R-HSA-452723
Glycosaminoglycan metabolism	Reactome	R-HSA-1630316	3	123	0.308893	0.358303	VCAN|PAPSS2|XYLT2	http://www.reactome.org/cgi-bin/eventbrowser_st_id?ST_ID=R-HSA-1630316
JNK (c-Jun kinases) phosphorylation and activation mediated by activated human TAK1	Reactome	R-HSA-450321	1	23	0.311956	0.36009	UBE2V1	http://www.reactome.org/cgi-bin/eventbrowser_st_id?ST_ID=R-HSA-450321
The canonical retinoid cycle in rods (twilight vision)	Reactome	R-HSA-2453902	1	23	0.311956	0.36009	RDH11	http://www.reactome.org/cgi-bin/eventbrowser_st_id?ST_ID=R-HSA-2453902
Cytosolic sulfonation of small molecules	Reactome	R-HSA-156584	1	23	0.311956	0.36009	PAPSS2	http://www.reactome.org/cgi-bin/eventbrowser_st_id?ST_ID=R-HSA-156584
Downstream signaling of activated FGFR4	Reactome	R-HSA-5654716	1	23	0.311956	0.36009	PTPN11	http://www.reactome.org/cgi-bin/eventbrowser_st_id?ST_ID=R-HSA-5654716
BBSome-mediated cargo-targeting to cilium	Reactome	R-HSA-5620922	1	23	0.311956	0.36009	TCP1	http://www.reactome.org/cgi-bin/eventbrowser_st_id?ST_ID=R-HSA-5620922
AURKA Activation by TPX2	Reactome	R-HSA-8854518	2	72	0.317347	0.365955	PPP2R1A|YWHAG	http://www.reactome.org/cgi-bin/eventbrowser_st_id?ST_ID=R-HSA-8854518
MicroRNA (miRNA) biogenesis	Reactome	R-HSA-203927	1	24	0.322596	0.369485	XPO5	http://www.reactome.org/cgi-bin/eventbrowser_st_id?ST_ID=R-HSA-203927
Cytosolic tRNA aminoacylation	Reactome	R-HSA-379716	1	24	0.322596	0.369485	NARS1	http://www.reactome.org/cgi-bin/eventbrowser_st_id?ST_ID=R-HSA-379716
Downstream signaling of activated FGFR1	Reactome	R-HSA-5654687	1	24	0.322596	0.369485	PTPN11	http://www.reactome.org/cgi-bin/eventbrowser_st_id?ST_ID=R-HSA-5654687
SUMOylation of intracellular receptors	Reactome	R-HSA-4090294	1	24	0.322596	0.369485	ROR1	http://www.reactome.org/cgi-bin/eventbrowser_st_id?ST_ID=R-HSA-4090294
NOTCH3 Intracellular Domain Regulates Transcription	Reactome	R-HSA-9013508	1	24	0.322596	0.369485	NOTCH1	http://www.reactome.org/cgi-bin/eventbrowser_st_id?ST_ID=R-HSA-9013508
Downstream signaling of activated FGFR2	Reactome	R-HSA-5654696	1	24	0.322596	0.369485	PTPN11	http://www.reactome.org/cgi-bin/eventbrowser_st_id?ST_ID=R-HSA-5654696
Signaling by Erythropoietin	Reactome	R-HSA-9006335	1	24	0.322596	0.369485	LYN	http://www.reactome.org/cgi-bin/eventbrowser_st_id?ST_ID=R-HSA-9006335
Deposition of new CENPA-containing nucleosomes at the centromere	Reactome	R-HSA-606279	2	74	0.328685	0.375731	H2AX|RUVBL1	http://www.reactome.org/cgi-bin/eventbrowser_st_id?ST_ID=R-HSA-606279
Nucleosome assembly	Reactome	R-HSA-774815	2	74	0.328685	0.375731	H2AX|RUVBL1	http://www.reactome.org/cgi-bin/eventbrowser_st_id?ST_ID=R-HSA-774815
Immunoregulatory interactions between a Lymphoid and a non-Lymphoid cell	Reactome	R-HSA-198933	3	128	0.330001	0.376871	C3|NECTIN2|HLA-B	http://www.reactome.org/cgi-bin/eventbrowser_st_id?ST_ID=R-HSA-198933
NOTCH3 Activation and Transmission of Signal to the Nucleus	Reactome	R-HSA-9013507	1	25	0.333071	0.377821	WWP2	http://www.reactome.org/cgi-bin/eventbrowser_st_id?ST_ID=R-HSA-9013507
FGFR1 mutant receptor activation	Reactome	R-HSA-1839124	1	25	0.333071	0.377821	STAT3	http://www.reactome.org/cgi-bin/eventbrowser_st_id?ST_ID=R-HSA-1839124
Constitutive Signaling by AKT1 E17K in Cancer	Reactome	R-HSA-5674400	1	25	0.333071	0.377821	MTOR	http://www.reactome.org/cgi-bin/eventbrowser_st_id?ST_ID=R-HSA-5674400
Activation of G protein gated Potassium channels	Reactome	R-HSA-1296041	1	25	0.333071	0.377821	GNG5	http://www.reactome.org/cgi-bin/eventbrowser_st_id?ST_ID=R-HSA-1296041
Inhibition of voltage gated Ca2+ channels via Gbeta/gamma subunits	Reactome	R-HSA-997272	1	25	0.333071	0.377821	GNG5	http://www.reactome.org/cgi-bin/eventbrowser_st_id?ST_ID=R-HSA-997272
APC-Cdc20 mediated degradation of Nek2A	Reactome	R-HSA-179409	1	25	0.333071	0.377821	BUB3	http://www.reactome.org/cgi-bin/eventbrowser_st_id?ST_ID=R-HSA-179409
G protein gated Potassium channels	Reactome	R-HSA-1296059	1	25	0.333071	0.377821	GNG5	http://www.reactome.org/cgi-bin/eventbrowser_st_id?ST_ID=R-HSA-1296059
Formation of the cornified envelope	Reactome	R-HSA-6809371	3	129	0.334223	0.378764	DSG2|CAP1|CAPN1	http://www.reactome.org/cgi-bin/eventbrowser_st_id?ST_ID=R-HSA-6809371
Cell death signalling via NRAGE, NRIF and NADE	Reactome	R-HSA-204998	2	76	0.339972	0.384542	GNA13|ARHGEF1	http://www.reactome.org/cgi-bin/eventbrowser_st_id?ST_ID=R-HSA-204998
Recruitment and ATM-mediated phosphorylation of repair and signaling proteins at DNA double strand breaks	Reactome	R-HSA-5693565	2	76	0.339972	0.384542	H2AX|PPP5C	http://www.reactome.org/cgi-bin/eventbrowser_st_id?ST_ID=R-HSA-5693565
Interleukin receptor SHC signaling	Reactome	R-HSA-912526	1	26	0.343384	0.386921	JAK1	http://www.reactome.org/cgi-bin/eventbrowser_st_id?ST_ID=R-HSA-912526
Calnexin/calreticulin cycle	Reactome	R-HSA-901042	1	26	0.343384	0.386921	PDIA3	http://www.reactome.org/cgi-bin/eventbrowser_st_id?ST_ID=R-HSA-901042
Miscellaneous transport and binding events	Reactome	R-HSA-5223345	1	26	0.343384	0.386921	LRRC8A	http://www.reactome.org/cgi-bin/eventbrowser_st_id?ST_ID=R-HSA-5223345
RNA Polymerase III Transcription Initiation From Type 2 Promoter	Reactome	R-HSA-76066	1	26	0.343384	0.386921	POLR3A	http://www.reactome.org/cgi-bin/eventbrowser_st_id?ST_ID=R-HSA-76066
@@RNA Polymerase III Transcription Initiation From Type 1 Promoter	Reactome	R-HSA-76061	1	27	0.353539	0.395722	POLR3A	http://www.reactome.org/cgi-bin/eventbrowser_st_id?ST_ID=R-HSA-76061
@@RNA Polymerase III Transcription Initiation From Type 3 Promoter	Reactome	R-HSA-76071	1	27	0.353539	0.395722	POLR3A	http://www.reactome.org/cgi-bin/eventbrowser_st_id?ST_ID=R-HSA-76071
DNA Double Strand Break Response	Reactome	R-HSA-5693606	2	77	0.345593	0.389039	H2AX|PPP5C	http://www.reactome.org/cgi-bin/eventbrowser_st_id?ST_ID=R-HSA-5693606
Effects of PIP2 hydrolysis	Reactome	R-HSA-114508	1	27	0.353539	0.395722	PRKCD	http://www.reactome.org/cgi-bin/eventbrowser_st_id?ST_ID=R-HSA-114508
Mitophagy	Reactome	R-HSA-5205647	1	27	0.353539	0.395722	CSNK2A2	http://www.reactome.org/cgi-bin/eventbrowser_st_id?ST_ID=R-HSA-5205647
Downregulation of ERBB2 signaling	Reactome	R-HSA-8863795	1	27	0.353539	0.395722	STUB1	http://www.reactome.org/cgi-bin/eventbrowser_st_id?ST_ID=R-HSA-8863795
Dectin-2 family	Reactome	R-HSA-5621480	1	27	0.353539	0.395722	LYN	http://www.reactome.org/cgi-bin/eventbrowser_st_id?ST_ID=R-HSA-5621480
DNA Damage/Telomere Stress Induced Senescence	Reactome	R-HSA-2559586	2	80	0.362359	0.404614	H2AX|CCN1	http://www.reactome.org/cgi-bin/eventbrowser_st_id?ST_ID=R-HSA-2559586
Processing of Capped Intronless Pre-mRNA	Reactome	R-HSA-75067	1	28	0.363536	0.404614	SNRPD3	http://www.reactome.org/cgi-bin/eventbrowser_st_id?ST_ID=R-HSA-75067
Activation of AMPK downstream of NMDARs	Reactome	R-HSA-9619483	1	28	0.363536	0.404614	TUBB3	http://www.reactome.org/cgi-bin/eventbrowser_st_id?ST_ID=R-HSA-9619483
Sulfur amino acid metabolism	Reactome	R-HSA-1614635	1	28	0.363536	0.404614	GOT2	http://www.reactome.org/cgi-bin/eventbrowser_st_id?ST_ID=R-HSA-1614635
Energy dependent regulation of mTOR by LKB1-AMPK	Reactome	R-HSA-380972	1	28	0.363536	0.404614	MTOR	http://www.reactome.org/cgi-bin/eventbrowser_st_id?ST_ID=R-HSA-380972
Synthesis of IP3 and IP4 in the cytosol	Reactome	R-HSA-1855204	1	28	0.363536	0.404614	PLCD3	http://www.reactome.org/cgi-bin/eventbrowser_st_id?ST_ID=R-HSA-1855204
Recruitment of mitotic centrosome proteins and complexes	Reactome	R-HSA-380270	2	81	0.367912	0.408714	PPP2R1A|YWHAG	http://www.reactome.org/cgi-bin/eventbrowser_st_id?ST_ID=R-HSA-380270
Centrosome maturation	Reactome	R-HSA-380287	2	81	0.367912	0.408714	PPP2R1A|YWHAG	http://www.reactome.org/cgi-bin/eventbrowser_st_id?ST_ID=R-HSA-380287
VEGFR2 mediated vascular permeability	Reactome	R-HSA-5218920	1	29	0.373379	0.413622	MTOR	http://www.reactome.org/cgi-bin/eventbrowser_st_id?ST_ID=R-HSA-5218920
Myogenesis	Reactome	R-HSA-525793	1	29	0.373379	0.413622	MAPK14	http://www.reactome.org/cgi-bin/eventbrowser_st_id?ST_ID=R-HSA-525793
TNFs bind their physiological receptors	Reactome	R-HSA-5669034	1	29	0.373379	0.413622	TNFRSF1A	http://www.reactome.org/cgi-bin/eventbrowser_st_id?ST_ID=R-HSA-5669034
Death Receptor Signalling	Reactome	R-HSA-73887	3	140	0.380478	0.421091	ARHGEF1|GNA13|TNFRSF1A	http://www.reactome.org/cgi-bin/eventbrowser_st_id?ST_ID=R-HSA-73887
TNFR1-induced NFkappaB signaling pathway	Reactome	R-HSA-5357956	1	30	0.38307	0.423168	TNFRSF1A	http://www.reactome.org/cgi-bin/eventbrowser_st_id?ST_ID=R-HSA-5357956
Activation of BH3-only proteins	Reactome	R-HSA-114452	1	30	0.38307	0.423168	YWHAG	http://www.reactome.org/cgi-bin/eventbrowser_st_id?ST_ID=R-HSA-114452
Nuclear signaling by ERBB4	Reactome	R-HSA-1251985	1	31	0.392612	0.432092	SRC	http://www.reactome.org/cgi-bin/eventbrowser_st_id?ST_ID=R-HSA-1251985
Inwardly rectifying K+ channels	Reactome	R-HSA-1296065	1	31	0.392612	0.432092	GNG5	http://www.reactome.org/cgi-bin/eventbrowser_st_id?ST_ID=R-HSA-1296065
Glyoxylate metabolism and glycine degradation	Reactome	R-HSA-389661	1	31	0.392612	0.432092	GOT2	http://www.reactome.org/cgi-bin/eventbrowser_st_id?ST_ID=R-HSA-389661
Disassembly of the destruction complex and recruitment of AXIN to the membrane	Reactome	R-HSA-4641262	1	31	0.392612	0.432092	PPP2R1A	http://www.reactome.org/cgi-bin/eventbrowser_st_id?ST_ID=R-HSA-4641262
Meiotic recombination	Reactome	R-HSA-912446	2	86	0.395377	0.434731	H2AX|RPA1	http://www.reactome.org/cgi-bin/eventbrowser_st_id?ST_ID=R-HSA-912446
Generation of second messenger molecules	Reactome	R-HSA-202433	1	32	0.402006	0.440381	VASP	http://www.reactome.org/cgi-bin/eventbrowser_st_id?ST_ID=R-HSA-202433
SMAD2/SMAD3:SMAD4 heterotrimer regulates transcription	Reactome	R-HSA-2173796	1	32	0.402006	0.440381	SERPINE1	http://www.reactome.org/cgi-bin/eventbrowser_st_id?ST_ID=R-HSA-2173796
Regulation of TNFR1 signaling	Reactome	R-HSA-5357905	1	32	0.402006	0.440381	TNFRSF1A	http://www.reactome.org/cgi-bin/eventbrowser_st_id?ST_ID=R-HSA-5357905
Signaling by NOTCH2	Reactome	R-HSA-1980145	1	33	0.411255	0.448389	NOTCH2	http://www.reactome.org/cgi-bin/eventbrowser_st_id?ST_ID=R-HSA-1980145
TAK1 activates NFkB by phosphorylation and activation of IKKs complex	Reactome	R-HSA-445989	1	33	0.411255	0.448389	UBE2V1	http://www.reactome.org/cgi-bin/eventbrowser_st_id?ST_ID=R-HSA-445989
Oncogene Induced Senescence	Reactome	R-HSA-2559585	1	33	0.411255	0.448389	MAPK1	http://www.reactome.org/cgi-bin/eventbrowser_st_id?ST_ID=R-HSA-2559585
Transcriptional regulation of granulopoiesis	Reactome	R-HSA-9616222	2	89	0.411592	0.448389	H2AX|STAT3	http://www.reactome.org/cgi-bin/eventbrowser_st_id?ST_ID=R-HSA-9616222
Macroautophagy	Reactome	R-HSA-1632852	2	89	0.411592	0.448389	MTOR|CSNK2A2	http://www.reactome.org/cgi-bin/eventbrowser_st_id?ST_ID=R-HSA-1632852
B-WICH complex positively regulates rRNA expression	Reactome	R-HSA-5250924	2	89	0.411592	0.448389	H2AX|ACTB	http://www.reactome.org/cgi-bin/eventbrowser_st_id?ST_ID=R-HSA-5250924
Estrogen-dependent gene expression	Reactome	R-HSA-9018519	3	149	0.417801	0.454733	PTGES3|H2AX|DDX5	http://www.reactome.org/cgi-bin/eventbrowser_st_id?ST_ID=R-HSA-9018519
Pausing and recovery of Tat-mediated HIV elongation	Reactome	R-HSA-167238	1	34	0.420361	0.455424	SUPT16H	http://www.reactome.org/cgi-bin/eventbrowser_st_id?ST_ID=R-HSA-167238
Diseases of carbohydrate metabolism	Reactome	R-HSA-5663084	1	34	0.420361	0.455424	RPIA	http://www.reactome.org/cgi-bin/eventbrowser_st_id?ST_ID=R-HSA-5663084
Tat-mediated HIV elongation arrest and recovery	Reactome	R-HSA-167243	1	34	0.420361	0.455424	SUPT16H	http://www.reactome.org/cgi-bin/eventbrowser_st_id?ST_ID=R-HSA-167243
Metabolism of steroid hormones	Reactome	R-HSA-196071	1	34	0.420361	0.455424	HSD17B12	http://www.reactome.org/cgi-bin/eventbrowser_st_id?ST_ID=R-HSA-196071
Signaling by WNT in cancer	Reactome	R-HSA-4791275	1	34	0.420361	0.455424	PPP2R1A	http://www.reactome.org/cgi-bin/eventbrowser_st_id?ST_ID=R-HSA-4791275
Formation of the beta-catenin:TCF transactivating complex	Reactome	R-HSA-201722	2	91	0.422282	0.457085	H2AX|RUVBL1	http://www.reactome.org/cgi-bin/eventbrowser_st_id?ST_ID=R-HSA-201722
N-glycan trimming in the ER and Calnexin/Calreticulin cycle	Reactome	R-HSA-532668	1	35	0.429327	0.463862	PDIA3	http://www.reactome.org/cgi-bin/eventbrowser_st_id?ST_ID=R-HSA-532668
RNA Polymerase III Transcription Initiation	Reactome	R-HSA-76046	1	35	0.429327	0.463862	POLR3A	http://www.reactome.org/cgi-bin/eventbrowser_st_id?ST_ID=R-HSA-76046
Metabolic disorders of biological oxidation enzymes	Reactome	R-HSA-5579029	1	36	0.438154	0.471245	GCLM	http://www.reactome.org/cgi-bin/eventbrowser_st_id?ST_ID=R-HSA-5579029
HIV elongation arrest and recovery	Reactome	R-HSA-167287	1	36	0.438154	0.471245	SUPT16H	http://www.reactome.org/cgi-bin/eventbrowser_st_id?ST_ID=R-HSA-167287
Gap junction assembly	Reactome	R-HSA-190861	1	36	0.438154	0.471245	TUBB3	http://www.reactome.org/cgi-bin/eventbrowser_st_id?ST_ID=R-HSA-190861
Pausing and recovery of HIV elongation	Reactome	R-HSA-167290	1	36	0.438154	0.471245	SUPT16H	http://www.reactome.org/cgi-bin/eventbrowser_st_id?ST_ID=R-HSA-167290
PI3K Cascade	Reactome	R-HSA-109704	1	36	0.438154	0.471245	PTPN11	http://www.reactome.org/cgi-bin/eventbrowser_st_id?ST_ID=R-HSA-109704
HDR through Single Strand Annealing (SSA)	Reactome	R-HSA-5685938	1	37	0.446845	0.480156	RPA1	http://www.reactome.org/cgi-bin/eventbrowser_st_id?ST_ID=R-HSA-5685938
RUNX1 regulates genes involved in megakaryocyte differentiation and platelet function	Reactome	R-HSA-8936459	2	96	0.448556	0.481556	H2AX|THBS1	http://www.reactome.org/cgi-bin/eventbrowser_st_id?ST_ID=R-HSA-8936459
p75 NTR receptor-mediated signalling	Reactome	R-HSA-193704	2	97	0.45373	0.486669	GNA13|ARHGEF1	http://www.reactome.org/cgi-bin/eventbrowser_st_id?ST_ID=R-HSA-193704
Molecules associated with elastic fibres	Reactome	R-HSA-2129379	1	38	0.455402	0.487136	FN1	http://www.reactome.org/cgi-bin/eventbrowser_st_id?ST_ID=R-HSA-2129379
Regulation of beta-cell development	Reactome	R-HSA-186712	1	38	0.455402	0.487136	NOTCH1	http://www.reactome.org/cgi-bin/eventbrowser_st_id?ST_ID=R-HSA-186712
Ovarian tumor domain proteases	Reactome	R-HSA-5689896	1	38	0.455402	0.487136	OTUB1	http://www.reactome.org/cgi-bin/eventbrowser_st_id?ST_ID=R-HSA-5689896
Presynaptic phase of homologous DNA pairing and strand exchange	Reactome	R-HSA-5693616	1	39	0.463826	0.495251	RPA1	http://www.reactome.org/cgi-bin/eventbrowser_st_id?ST_ID=R-HSA-5693616
Formation of Fibrin Clot (Clotting Cascade)	Reactome	R-HSA-140877	1	39	0.463826	0.495251	PROCR	http://www.reactome.org/cgi-bin/eventbrowser_st_id?ST_ID=R-HSA-140877
RNA Polymerase III Transcription	Reactome	R-HSA-74158	1	40	0.472121	0.502292	POLR3A	http://www.reactome.org/cgi-bin/eventbrowser_st_id?ST_ID=R-HSA-74158
IRS-mediated signalling	Reactome	R-HSA-112399	1	40	0.472121	0.502292	PTPN11	http://www.reactome.org/cgi-bin/eventbrowser_st_id?ST_ID=R-HSA-112399
RNA Polymerase III Abortive And Retractive Initiation	Reactome	R-HSA-749476	1	40	0.472121	0.502292	POLR3A	http://www.reactome.org/cgi-bin/eventbrowser_st_id?ST_ID=R-HSA-749476
Nuclear Receptor transcription pathway	Reactome	R-HSA-383280	1	40	0.472121	0.502292	ROR1	http://www.reactome.org/cgi-bin/eventbrowser_st_id?ST_ID=R-HSA-383280
tRNA Aminoacylation	Reactome	R-HSA-379724	1	42	0.488327	0.517671	NARS1	http://www.reactome.org/cgi-bin/eventbrowser_st_id?ST_ID=R-HSA-379724
TNF signaling	Reactome	R-HSA-75893	1	42	0.488327	0.517671	TNFRSF1A	http://www.reactome.org/cgi-bin/eventbrowser_st_id?ST_ID=R-HSA-75893
Homologous DNA Pairing and Strand Exchange	Reactome	R-HSA-5693579	1	42	0.488327	0.517671	RPA1	http://www.reactome.org/cgi-bin/eventbrowser_st_id?ST_ID=R-HSA-5693579
Deactivation of the beta-catenin transactivating complex	Reactome	R-HSA-3769402	1	42	0.488327	0.517671	XPO1	http://www.reactome.org/cgi-bin/eventbrowser_st_id?ST_ID=R-HSA-3769402
Positive epigenetic regulation of rRNA expression	Reactome	R-HSA-5250913	2	104	0.489147	0.518075	H2AX|ACTB	http://www.reactome.org/cgi-bin/eventbrowser_st_id?ST_ID=R-HSA-5250913
Signaling by Retinoic Acid	Reactome	R-HSA-5362517	1	43	0.496243	0.524651	RDH11	http://www.reactome.org/cgi-bin/eventbrowser_st_id?ST_ID=R-HSA-5362517
Formation of Incision Complex in GG-NER	Reactome	R-HSA-5696395	1	43	0.496243	0.524651	RPA1	http://www.reactome.org/cgi-bin/eventbrowser_st_id?ST_ID=R-HSA-5696395
NOTCH1 Intracellular Domain Regulates Transcription	Reactome	R-HSA-2122947	1	45	0.51171	0.540037	NOTCH1	http://www.reactome.org/cgi-bin/eventbrowser_st_id?ST_ID=R-HSA-2122947
Elastic fibre formation	Reactome	R-HSA-1566948	1	45	0.51171	0.540037	FN1	http://www.reactome.org/cgi-bin/eventbrowser_st_id?ST_ID=R-HSA-1566948
Amyloid fiber formation	Reactome	R-HSA-977225	2	109	0.513546	0.541491	H2AX|TGFBI	http://www.reactome.org/cgi-bin/eventbrowser_st_id?ST_ID=R-HSA-977225
HIV Transcription Elongation	Reactome	R-HSA-167169	1	46	0.519265	0.545574	SUPT16H	http://www.reactome.org/cgi-bin/eventbrowser_st_id?ST_ID=R-HSA-167169
Tat-mediated elongation of the HIV-1 transcript	Reactome	R-HSA-167246	1	46	0.519265	0.545574	SUPT16H	http://www.reactome.org/cgi-bin/eventbrowser_st_id?ST_ID=R-HSA-167246
Formation of HIV-1 elongation complex containing HIV-1 Tat	Reactome	R-HSA-167200	1	46	0.519265	0.545574	SUPT16H	http://www.reactome.org/cgi-bin/eventbrowser_st_id?ST_ID=R-HSA-167200
TBC/RABGAPs	Reactome	R-HSA-8854214	1	46	0.519265	0.545574	TBC1D10B	http://www.reactome.org/cgi-bin/eventbrowser_st_id?ST_ID=R-HSA-8854214
Formation of HIV elongation complex in the absence of HIV Tat	Reactome	R-HSA-167152	1	48	0.534026	0.560585	SUPT16H	http://www.reactome.org/cgi-bin/eventbrowser_st_id?ST_ID=R-HSA-167152
Meiosis	Reactome	R-HSA-1500620	2	116	0.546387	0.573052	H2AX|RPA1	http://www.reactome.org/cgi-bin/eventbrowser_st_id?ST_ID=R-HSA-1500620
Neurotransmitter release cycle	Reactome	R-HSA-112310	1	50	0.548335	0.574076	CASK	http://www.reactome.org/cgi-bin/eventbrowser_st_id?ST_ID=R-HSA-112310
Inositol phosphate metabolism	Reactome	R-HSA-1483249	1	50	0.548335	0.574076	PLCD3	http://www.reactome.org/cgi-bin/eventbrowser_st_id?ST_ID=R-HSA-1483249
Packaging Of Telomere Ends	Reactome	R-HSA-171306	1	52	0.562205	0.588077	H2AX	http://www.reactome.org/cgi-bin/eventbrowser_st_id?ST_ID=R-HSA-171306
Peptide ligand-binding receptors	Reactome	R-HSA-375276	3	188	0.568113	0.593481	C3|LAP3|SCYL1	http://www.reactome.org/cgi-bin/eventbrowser_st_id?ST_ID=R-HSA-375276
Activation of HOX genes during differentiation	Reactome	R-HSA-5619507	2	121	0.568878	0.593481	H2AX|CNOT9	http://www.reactome.org/cgi-bin/eventbrowser_st_id?ST_ID=R-HSA-5619507
Activation of anterior HOX genes in hindbrain development during early embryogenesis	Reactome	R-HSA-5617472	2	121	0.568878	0.593481	H2AX|CNOT9	http://www.reactome.org/cgi-bin/eventbrowser_st_id?ST_ID=R-HSA-5617472
Respiratory electron transport, ATP synthesis by chemiosmotic coupling, and heat production by uncoupling proteins.	Reactome	R-HSA-163200	2	123	0.577646	0.602097	ATP5F1A|ATP5F1B	http://www.reactome.org/cgi-bin/eventbrowser_st_id?ST_ID=R-HSA-163200
Cleavage of the damaged purine	Reactome	R-HSA-110331	1	55	0.582217	0.60526	H2AX	http://www.reactome.org/cgi-bin/eventbrowser_st_id?ST_ID=R-HSA-110331
Depurination	Reactome	R-HSA-73927	1	55	0.582217	0.60526	H2AX	http://www.reactome.org/cgi-bin/eventbrowser_st_id?ST_ID=R-HSA-73927
Recognition and association of DNA glycosylase with site containing an affected purine	Reactome	R-HSA-110330	1	55	0.582217	0.60526	H2AX	http://www.reactome.org/cgi-bin/eventbrowser_st_id?ST_ID=R-HSA-110330
Neurexins and neuroligins	Reactome	R-HSA-6794361	1	56	0.588682	0.611443	CASK	http://www.reactome.org/cgi-bin/eventbrowser_st_id?ST_ID=R-HSA-6794361
Constitutive Signaling by NOTCH1 HD+PEST Domain Mutants	Reactome	R-HSA-2894862	1	57	0.595048	0.614814	NOTCH1	http://www.reactome.org/cgi-bin/eventbrowser_st_id?ST_ID=R-HSA-2894862
Signaling by NOTCH1 PEST Domain Mutants in Cancer	Reactome	R-HSA-2644602	1	57	0.595048	0.614814	NOTCH1	http://www.reactome.org/cgi-bin/eventbrowser_st_id?ST_ID=R-HSA-2644602
Signaling by NOTCH1 in Cancer	Reactome	R-HSA-2644603	1	57	0.595048	0.614814	NOTCH1	http://www.reactome.org/cgi-bin/eventbrowser_st_id?ST_ID=R-HSA-2644603
Constitutive Signaling by NOTCH1 PEST Domain Mutants	Reactome	R-HSA-2644606	1	57	0.595048	0.614814	NOTCH1	http://www.reactome.org/cgi-bin/eventbrowser_st_id?ST_ID=R-HSA-2644606
Signaling by NOTCH1 HD+PEST Domain Mutants in Cancer	Reactome	R-HSA-2894858	1	57	0.595048	0.614814	NOTCH1	http://www.reactome.org/cgi-bin/eventbrowser_st_id?ST_ID=R-HSA-2894858
Recognition and association of DNA glycosylase with site containing an affected pyrimidine	Reactome	R-HSA-110328	1	60	0.613561	0.632283	H2AX	http://www.reactome.org/cgi-bin/eventbrowser_st_id?ST_ID=R-HSA-110328
Depyrimidination	Reactome	R-HSA-73928	1	60	0.613561	0.632283	H2AX	http://www.reactome.org/cgi-bin/eventbrowser_st_id?ST_ID=R-HSA-73928
Cleavage of the damaged pyrimidine	Reactome	R-HSA-110329	1	60	0.613561	0.632283	H2AX	http://www.reactome.org/cgi-bin/eventbrowser_st_id?ST_ID=R-HSA-110329
RNA Polymerase II Transcription Elongation	Reactome	R-HSA-75955	1	61	0.619542	0.636782	SUPT16H	http://www.reactome.org/cgi-bin/eventbrowser_st_id?ST_ID=R-HSA-75955
Formation of RNA Pol II elongation complex	Reactome	R-HSA-112382	1	61	0.619542	0.636782	SUPT16H	http://www.reactome.org/cgi-bin/eventbrowser_st_id?ST_ID=R-HSA-112382
Base-Excision Repair, AP Site Formation	Reactome	R-HSA-73929	1	61	0.619542	0.636782	H2AX	http://www.reactome.org/cgi-bin/eventbrowser_st_id?ST_ID=R-HSA-73929
O-linked glycosylation of mucins	Reactome	R-HSA-913709	1	63	0.631229	0.647105	GALNT2	http://www.reactome.org/cgi-bin/eventbrowser_st_id?ST_ID=R-HSA-913709
Synthesis of substrates in N-glycan biosythesis	Reactome	R-HSA-446219	1	63	0.631229	0.647105	NAGK	http://www.reactome.org/cgi-bin/eventbrowser_st_id?ST_ID=R-HSA-446219
RNA Polymerase I Promoter Opening	Reactome	R-HSA-73728	1	63	0.631229	0.647105	H2AX	http://www.reactome.org/cgi-bin/eventbrowser_st_id?ST_ID=R-HSA-73728
TP53 Regulates Transcription of DNA Repair Genes	Reactome	R-HSA-6796648	1	65	0.642557	0.657009	SUPT16H	http://www.reactome.org/cgi-bin/eventbrowser_st_id?ST_ID=R-HSA-6796648
DNA methylation	Reactome	R-HSA-5334118	1	65	0.642557	0.657009	H2AX	http://www.reactome.org/cgi-bin/eventbrowser_st_id?ST_ID=R-HSA-5334118
FOXO-mediated transcription	Reactome	R-HSA-9614085	1	65	0.642557	0.657009	YWHAG	http://www.reactome.org/cgi-bin/eventbrowser_st_id?ST_ID=R-HSA-9614085
Reproduction	Reactome	R-HSA-1474165	2	141	0.650653	0.664432	H2AX|RPA1	http://www.reactome.org/cgi-bin/eventbrowser_st_id?ST_ID=R-HSA-1474165
Keratinization	Reactome	R-HSA-6805567	3	213	0.650941	0.664432	DSG2|CAP1|CAPN1	http://www.reactome.org/cgi-bin/eventbrowser_st_id?ST_ID=R-HSA-6805567
Activated PKN1 stimulates transcription of AR (androgen receptor) regulated genes KLK2 and KLK3	Reactome	R-HSA-5625886	1	67	0.653538	0.666507	H2AX	http://www.reactome.org/cgi-bin/eventbrowser_st_id?ST_ID=R-HSA-5625886
SIRT1 negatively regulates rRNA expression	Reactome	R-HSA-427359	1	68	0.658901	0.671397	H2AX	http://www.reactome.org/cgi-bin/eventbrowser_st_id?ST_ID=R-HSA-427359
Epigenetic regulation of gene expression	Reactome	R-HSA-212165	2	146	0.669065	0.681167	H2AX|ACTB	http://www.reactome.org/cgi-bin/eventbrowser_st_id?ST_ID=R-HSA-212165
Transcription of the HIV genome	Reactome	R-HSA-167172	1	73	0.6845	0.695085	SUPT16H	http://www.reactome.org/cgi-bin/eventbrowser_st_id?ST_ID=R-HSA-167172
PRC2 methylates histones and DNA	Reactome	R-HSA-212300	1	73	0.6845	0.695085	H2AX	http://www.reactome.org/cgi-bin/eventbrowser_st_id?ST_ID=R-HSA-212300
Condensation of Prophase Chromosomes	Reactome	R-HSA-2299718	1	73	0.6845	0.695085	H2AX	http://www.reactome.org/cgi-bin/eventbrowser_st_id?ST_ID=R-HSA-2299718
ERCC6 (CSB) and EHMT2 (G9a) positively regulate rRNA expression	Reactome	R-HSA-427389	1	76	0.698929	0.709128	H2AX	http://www.reactome.org/cgi-bin/eventbrowser_st_id?ST_ID=R-HSA-427389
Meiotic synapsis	Reactome	R-HSA-1221632	1	77	0.703591	0.713246	H2AX	http://www.reactome.org/cgi-bin/eventbrowser_st_id?ST_ID=R-HSA-1221632
Biosynthesis of the N-glycan precursor (dolichol lipid-linked oligosaccharide, LLO) and transfer to a nascent protein	Reactome	R-HSA-446193	1	78	0.708181	0.717283	NAGK	http://www.reactome.org/cgi-bin/eventbrowser_st_id?ST_ID=R-HSA-446193
GPCR ligand binding	Reactome	R-HSA-500792	6	454	0.716525	0.725113	GNAS|GNB4|LAP3|SCYL1|GNG5|C3	http://www.reactome.org/cgi-bin/eventbrowser_st_id?ST_ID=R-HSA-500792
RNA Polymerase II Pre-transcription Events	Reactome	R-HSA-674695	1	84	0.734267	0.742432	SUPT16H	http://www.reactome.org/cgi-bin/eventbrowser_st_id?ST_ID=R-HSA-674695
G alpha (s) signalling events	Reactome	R-HSA-418555	7	536	0.735931	0.743479	SRC|GNAS|GNB4|GNG5|GNAI2|GNAI3|GNAI1	http://www.reactome.org/cgi-bin/eventbrowser_st_id?ST_ID=R-HSA-418555
Mitochondrial translation elongation	Reactome	R-HSA-5389840	1	87	0.746423	0.75215	RPL13	http://www.reactome.org/cgi-bin/eventbrowser_st_id?ST_ID=R-HSA-5389840
Mitochondrial translation initiation	Reactome	R-HSA-5368286	1	87	0.746423	0.75215	RPL13	http://www.reactome.org/cgi-bin/eventbrowser_st_id?ST_ID=R-HSA-5368286
Mitochondrial translation termination	Reactome	R-HSA-5419276	1	87	0.746423	0.75215	RPL13	http://www.reactome.org/cgi-bin/eventbrowser_st_id?ST_ID=R-HSA-5419276
RNA Polymerase I Promoter Escape	Reactome	R-HSA-73772	1	90	0.758024	0.76319	H2AX	http://www.reactome.org/cgi-bin/eventbrowser_st_id?ST_ID=R-HSA-73772
Post-translational modification: synthesis of GPI-anchored proteins	Reactome	R-HSA-163125	1	92	0.765462	0.770022	MELTF	http://www.reactome.org/cgi-bin/eventbrowser_st_id?ST_ID=R-HSA-163125
Mitochondrial translation	Reactome	R-HSA-5368287	1	93	0.769095	0.773019	RPL13	http://www.reactome.org/cgi-bin/eventbrowser_st_id?ST_ID=R-HSA-5368287
Potassium Channels	Reactome	R-HSA-1296071	1	99	0.789744	0.793098	GNG5	http://www.reactome.org/cgi-bin/eventbrowser_st_id?ST_ID=R-HSA-1296071
NoRC negatively regulates rRNA expression	Reactome	R-HSA-427413	1	105	0.808548	0.811294	H2AX	http://www.reactome.org/cgi-bin/eventbrowser_st_id?ST_ID=R-HSA-427413
Negative epigenetic regulation of rRNA expression	Reactome	R-HSA-5250941	1	108	0.817311	0.819391	H2AX	http://www.reactome.org/cgi-bin/eventbrowser_st_id?ST_ID=R-HSA-5250941
RNA Polymerase I Promoter Clearance	Reactome	R-HSA-73854	1	109	0.820142	0.821532	H2AX	http://www.reactome.org/cgi-bin/eventbrowser_st_id?ST_ID=R-HSA-73854
RNA Polymerase I Transcription	Reactome	R-HSA-73864	1	110	0.822929	0.823626	H2AX	http://www.reactome.org/cgi-bin/eventbrowser_st_id?ST_ID=R-HSA-73864
Class A/1 (Rhodopsin-like receptors)	Reactome	R-HSA-373076	3	322	0.880203	0.880203	C3|LAP3|SCYL1	http://www.reactome.org/cgi-bin/eventbrowser_st_id?ST_ID=R-HSA-373076
--------------------
#Term	Database	ID	Input number	Background number	P-Value	Corrected P-Value	Input	Hyperlink
--------------------
#Term	Database	ID	Input number	Background number	P-Value	Corrected P-Value	Input	Hyperlink
--------------------
